# Supplementary material for: Development and construction of a cataract risk prediction model based on biochemical indices: the National Health and Nutrition Examination Survey, 2005–2008
Source: Front Med (Lausanne). 2024 Oct 21;11:1452756. doi: 10.3389/fmed.2024.1452756 (PMC11532035; doi:10.3389/fmed.2024.1452756)
Supplement: Supplementary file 1 [file Table_1.XLSX]

## Sheet: myTable12
	diagnosis	白蛋白g/l	丙氨酸转氨酶 (ALT) (U/L)	天门冬氨酸转氨酶 (AST)(U/L)	碱性磷酸酶 (U/L)	Blood urea nitrogen (mmol/L)	Total calcium (mmol/L)	胆固醇 (mmol/L)	碳酸氢盐 (mmol/L)	肌酐（μmol/L）	γ 谷氨酰转移酶 (U/L)	血清葡萄糖（mmol/L	冷藏铁 (umol/L)	乳酸脱氢酶 LDH (U/L)	Phosphorus (mmol/L)	总胆红素（umol/L	总蛋白（g/L）	甘油三酯 (mmol/L)	尿酸 (umol/L)	钠 (mmol/L)	钾 (mmol/L)	氯化物 (mmol/L)	渗透压（mmol/Kg）	球蛋白 (g/L)	C反应蛋白(mg/dL)	叶酸，红细胞(nmol/L RBC)	叶酸，血清 (nmol/L)	糖化血红蛋白 (%)	性别	年龄	种族
1	1	35	14	16	74	2.14	2.225	2.664	23	70.72	17	4.83	9.1	105	1.098	6.84	69	0.881	291.5	137	4.1	106	271	34	2.44	616.1	22.2	6	2	44	4
2	1	50	31	29	48	8.93	2.475	3.931	29	106.08	22	8.6	15.9	165	1.098	17.1	72	0.666	428.3	140	3.8	102	287	22	0.05	844.8	42.4	7.1	1	70	3
3	1	39	30	31	77	4.64	2.375	4.784	27	106.08	33	5.16	15	158	1.066	8.55	71	2.055	446.1	139	4.1	103	277	32	0.21	582.1	11.8	5.9	1	73	3
4	1	41	15	18	183	3.21	2.575	4.267	27	61.88	15	4.5	20.4	120	1.518	11.97	73	0.294	356.9	139	4.4	103	275	32	0.09	419	15.9	4.8	1	21	2
5	1	37	19	28	50	6.78	2.25	3.233	23	97.24	12	5.11	13.6	153	1.388	6.84	63	1.231	350.9	140	3.8	105	281	26	0.39	1021.5	77.2	5.6	2	85	3
6	1	41	23	28	67	3.57	2.375	4.836	23	79.56	16	5.22	25.4	150	1.162	22.23	75	0.508	285.5	139	4	103	276	34	0.2	702.2	49.8	5	1	79	3
7	1	37	13	19	99	5.71	2.275	5.275	26	79.56	14	4.55	9.7	125	1.292	8.55	69	1.242	321.2	140	4	108	280	32	0.15	455.3	21.1	5.8	2	59	4
8	1	28	10	14	72	2.14	2.275	6.775	19	53.04	8	4	15.6	88	1.388	5.13	64	2.743	249.8	139	3.7	108	274	36	1.74	1032.8	24.5	4.3	2	27	1
9	1	39	17	19	75	6.43	2.25	5.017	23	44.2	13	4.88	9.7	97	1.259	10.26	68	2.698	249.8	138	3.5	106	277	29	0.79	1270.7	37.8	4.6	2	44	5
10	1	45	13	17	153	4.64	2.55	5.069	26	97.24	17	5.16	38.1	127	1.388	18.81	72	1.524	440.2	139	4.2	103	277	27	0.01	138.2	8.2	6.1	1	62	4
11	1	45	23	18	44	3.57	2.45	4.526	26	79.56	23	5	21	106	1.13	25.65	72	2.055	380.7	138	4	103	274	27	0.11	659.1	22.9	4.9	1	38	5
12	1	45	21	23	84	4.64	2.375	4.81	27	70.72	29	4.72	15.2	134	1.162	5.13	76	0.926	148.7	142	3.1	103	282	31	0.17	453	22.4	5.7	2	43	4
13	1	43	16	22	51	3.93	2.35	5.508	27	97.24	20	5.83	40.1	126	1.001	17.1	66	0.892	386.6	140	4.3	105	279	23	0.04	441.7	35.8	5.9	1	71	3
14	1	40	25	23	56	4.28	2.325	5.379	22	79.56	44	4.55	16.7	116	1.518	13.68	66	2.845	327.1	138	4.1	106	275	26	0.3	607	41.9	5.1	2	39	3
15	0	39	33	30	55	3.21	2.325	5.896	27	53.04	24	6.61	6.6	154	1.195	8.55	70	1.739	232	133	4.1	95	266	31	0.18	1012.5	36	7.3	2	71	3
16	1	43	31	33	67	4.28	2.325	4.034	27	79.56	19	3.39	13.8	148	1.453	11.97	69	0.937	398.5	138	4.2	104	273	25	0.1	389.6	18.1	5.3	1	54	3
17	1	42	33	20	27	5.71	2.4	5.25	23	79.56	30	5.5	13.4	104	1.356	11.97	65	3.522	452	140	4.4	108	281	24	0.06	541.3	31	5.9	1	37	3
18	1	33	12	15	56	0.71	2.35	5.456	24	44.2	13	5.77	14.9	120	1.033	8.55	59	1.784	237.9	138	3.7	104	272	26	2.12	582.1	10	4.7	2	20	3
19	1	41	21	45	85	4.64	2.325	6.336	23	123.76	322	5.27	16.5	173	1.13	22.23	74	0.542	499.6	142	4.6	107	283	33	0.27	210.6	6.8	4.7	1	75	4
20	1	39	12	19	55	6.43	2.425	3.543	27	97.24	21	8.22	22.2	104	1.066	8.55	64	1.231	350.9	140	3.7	102	284	25	0.25	1368.1	24	5.3	1	71	3
21	1	44	14	19	45	3.21	2.45	4.629	23	79.56	16	4.72	23.5	100	1.453	10.26	75	1.942	279.6	140	4	104	277	31	0.1	536.8	31.5	4.8	2	33	3
22	1	39	15	22	85	6.43	2.225	5.301	24	61.88	11	8.38	14.1	118	1.13	6.84	65	0.79	321.2	139	4	106	282	26	0.08	439.4	20.6	7.1	2	46	1
23	1	38	18	20	39	2.86	2.325	4.577	24	70.72	9	6.16	10.2	116	1.001	8.55	73	0.542	279.6	137	3.7	102	273	35	0.7	647.8	40.8	4.8	2	22	3
24	1	32	12	16	49	3.57	2.3	5.844	21	44.2	10	4.05	12.9	110	1.485	6.84	61	0.813	220.1	136	3.7	105	269	29	0.82	1633.1	16.8	4	2	22	1
25	1	32	26	18	99	6.78	2.375	6.439	24	79.56	21	8.83	13.1	235	1.033	11.97	64	1.716	243.9	138	4.3	102	281	32	1.18	867.5	51.4	8.7	2	60	3
26	1	42	19	20	131	2.14	2.35	5.405	25	79.56	24	5.55	11.3	115	1.098	8.55	74	1.321	428.3	137	4	100	272	32	0.2	206.1	6.8	5.2	1	51	3
27	1	39	104	58	70	3.93	2.475	5.405	29	61.88	41	8.99	14	176	1.356	11.97	69	2.71	291.5	140	4	100	282	30	0.62	1184.6	23.1	9.3	2	47	1
28	1	40	18	23	35	8.57	2.275	4.396	28	114.92	17	5.27	9.7	134	1.033	13.68	65	0.869	481.8	142	3.9	107	287	25	0.09	579.8	24.5	5.5	1	73	3
29	1	45	34	30	43	2.5	2.35	3.905	24	61.88	6	4.5	13.4	117	1.13	20.52	72	0.361	267.7	135	3.4	101	267	27	0.01	761	36	4.5	2	25	3
30	1	30	16	18	145	3.93	2.225	5.586	21	61.88	28	3.66	13.3	103	1.421	10.26	66	2.664	333.1	136	4.2	106	270	36	1.45	985.3	77.7	5.5	2	33	1
31	1	45	28	29	78	3.21	2.35	4.241	23	70.72	24	6.61	10.2	97	1.227	5.13	72	1.502	481.8	138	3.4	103	276	27	1.01	1109.9	36.2	6	2	43	1
32	1	44	12	18	47	1.43	2.425	4.293	24	70.72	9	4.33	14.9	102	1.388	11.97	75	0.858	220.1	140	3.5	102	275	31	0.06	432.6	21.5	5.2	2	20	4
33	1	48	21	24	51	4.28	2.5	6.025	23	88.4	20	4.88	10.7	101	1.356	10.26	74	0.677	267.7	139	3.8	105	277	26	0.07	446.2	23.3	5.1	2	47	3
34	1	42	21	19	84	3.21	2.55	6.698	25	88.4	21	7.6	16.3	142	1.324	8.55	70	4.719	345	137	3.6	103	275	28	0.26	792.8	20.2	5.2	1	33	3
35	1	34	10	11	29	1.43	2.35	3.284	22	53.04	15	5.88	14	127	1.356	8.55	68	0.835	350.9	134	3.9	102	266	34	2.99	634.2	15.2	5.7	2	23	4
36	1	43	18	22	84	3.57	2.55	4.603	26	132.6	20	5.83	10	166	1.292	13.68	76	1.682	249.8	138	3.7	100	275	33	0.29	412.2	23.1	5.4	2	53	4
37	1	38	44	49	105	2.86	2.475	11.585	25	88.4	133	5.05	10.2	151	1.001	6.84	71	9.292	339	140	4.2	102	277	33	2.18	579.8	12.9	5.6	2	46	3
38	1	44	47	35	55	5	2.375	4.577	24	97.24	26	7.83	16.7	127	1.324	8.55	68	2.213	386.6	138	3.9	103	279	24	0.04	656.9	34.7	5.4	1	50	3
39	1	45	25	22	92	5	2.3	6.103	26	61.88	12	5.27	9.5	155	1.033	11.97	71	0.497	255.8	139	4	104	278	26	0.29	652.3	55.9	5.1	2	54	3
40	1	41	17	18	59	5.36	2.25	5.948	26	97.24	20	6.05	10.2	143	1.13	13.68	69	1.253	452	139	3.8	103	279	28	0.72	819.9	20.6	5.2	1	61	1
41	1	41	25	26	108	5.36	2.275	5.482	28	88.4	20	4.77	23.5	122	1.001	13.68	69	1.005	243.9	141	4.2	104	281	28	0.09	1476.8	51.9	5.2	1	64	3
42	1	40	22	19	90	3.93	2.375	4.965	25	53.04	37	6.61	26.3	129	0.936	11.97	76	0.7	255.8	139	4.6	104	278	36	1.38	532.3	25.1	5.7	1	34	1
43	1	34	38	23	72	3.93	2.325	6.491	22	44.2	12	4.27	22.9	106	1.711	13.68	67	1.852	142.8	136	3.7	101	270	33	0.33	1177.8	31.5	4.3	2	30	3
44	1	41	18	23	94	2.5	2.425	5.069	24	53.04	12	5.33	3.8	136	1.421	6.84	74	2.529	196.3	139	3.8	106	275	33	0.06	643.3	23.6	6	2	56	4
45	0	37	14	19	89	8.21	2.3	2.302	24	97.24	35	8.22	18.8	154	1.356	10.26	76	0.971	565.1	137	4.6	103	280	39	0.69	1447.3	28.1	10.3	1	83	3
46	1	34	20	26	53	2.5	2.4	5.25	24	61.88	16	4.5	24.2	134	1.55	8.55	64	1.118	178.4	139	3.9	102	275	30	0.48	819.9	44.2	4.9	2	34	3
47	1	44	29	20	63	2.5	2.35	6.879	25	70.72	31	5.05	25.8	127	1.066	10.26	71	1.682	356.9	137	4.3	103	271	28	0.48	824.5	23.3	5.4	1	40	2
48	0	42	27	25	69	4.64	2.475	4.758	27	97.24	16	5.11	11.3	126	1.033	17.1	70	1.547	458	142	4	106	283	28	0.07	1309.2	42.4	4.3	1	58	3
49	1	47	17	19	60	3.93	2.4	5.224	29	79.56	14	3.94	21.3	111	1.13	20.52	71	1.411	315.2	141	3.7	103	279	24	0.05	536.8	26.5	4.7	1	23	3
50	1	45	24	27	61	3.57	2.475	5.948	25	70.72	23	5.66	20.2	114	1.195	15.39	81	1.863	398.5	137	3.7	100	273	36	0.04	437.1	19.7	5.5	1	21	1
51	1	40	33	27	33	2.5	2.425	4.862	25	97.24	17	5.38	18.4	148	1.066	18.81	70	1.49	422.3	139	3.7	104	275	30	0.16	412.2	26.3	5.6	1	35	4
52	1	46	27	26	81	5.71	2.325	4.707	26	79.56	10	5.11	10.6	128	1.162	10.26	79	1.66	285.5	138	3.4	100	277	33	0.13	552.7	33.1	5.5	1	30	1
53	1	28	16	23	149	2.5	2.325	5.741	21	61.88	8	4.72	21.9	116	1.679	8.55	59	3.59	243.9	138	3.9	104	273	30	0.69	1551.5	57.5	5.4	2	34	1
54	1	43	31	40	93	3.93	2.225	3.801	26	70.72	42	7.22	19.9	133	1.356	17.1	64	1.423	327.1	140	3.5	106	281	21	0.05	831.3	64.6	7.5	1	70	3
55	1	43	25	29	96	6.78	2.4	3.827	25	114.92	19	4.94	12	102	1.195	11.97	75	1.061	458	139	3.8	102	279	32	0.01	471.1	23.1	5.3	1	20	2
56	1	32	19	26	107	1.79	2.25	4.215	20	53.04	9	4.16	19.3	135	1.324	8.55	63	1.874	196.3	133	3.5	104	262	31	0.32	1007.9	36	4.6	2	35	4
57	1	45	24	23	63	3.93	2.425	5.146	27	88.4	45	5.16	12.9	193	1.227	6.84	71	1.129	333.1	136	4	97	271	27	0.31	453	22	5.9	2	49	4
58	1	45	28	25	66	4.28	2.4	7.732	23	79.56	24	5.33	23.6	121	1.388	11.97	82	2.089	410.4	138	4	102	275	37	0.38	507.4	26.5	6	1	52	1
59	0	43	19	24	40	6.43	2.375	4.086	29	97.24	21	8.1	16.3	167	1.033	17.1	77	0.734	452	138	3.7	98	280	34	0.73	702.2	36	6.9	2	78	4
60	1	47	21	24	110	11.07	2.2	4.189	18	106.08	16	4.94	17.7	193	1.162	11.97	69	1.061	440.2	141	4.2	111	287	22	0.08	296.7	14	5	1	62	3
61	1	42	19	20	80	2.86	2.3	4.267	23	61.88	24	5.83	15.8	132	1.195	8.55	69	0.723	237.9	138	4.4	105	274	27	0.42	396.4	41.2	5.7	2	40	3
62	1	46	40	37	59	6.07	2.425	6	27	88.4	46	5.22	16.3	116	1.098	15.39	74	0.621	410.4	142	5.1	103	284	28	0.25	813.1	30.4	5.2	1	62	3
63	1	39	13	15	70	3.57	2.4	5.043	26	79.56	20	4.77	8.4	123	1.292	8.55	70	2.156	297.4	137	4.2	101	272	30	0.25	271.8	6.6	5.1	1	56	3
64	1	44	39	31	87	1.43	2.45	4.965	25	88.4	95	4.94	9.1	111	1.615	11.97	76	2.473	452	139	3.7	101	274	32	0.28	443.9	14.9	5.6	1	36	4
65	1	48	29	30	80	8.93	2.5	7.525	24	88.4	49	5.5	23.3	151	1.808	15.39	75	2.811	380.7	138	4.3	98	280	27	0.5	1030.6	41.7	5	2	61	3
66	1	42	17	19	83	3.57	2.45	6.646	26	88.4	33	4.55	18.4	113	1.13	11.97	73	2.066	291.5	140	4.7	104	278	31	0.28	419	12.2	5.7	1	65	1
67	0	34	13	15	48	4.28	2.25	5.146	25	61.88	8	5.11	14.7	118	1.324	3.42	68	1.502	226	136	4	104	271	34	0.1	425.8	23.8	6	2	76	3
68	1	40	15	17	72	6.78	2.35	5.87	27	88.4	14	5.5	16.5	122	1.324	13.68	63	1.716	374.7	142	4.7	107	285	23	0.06	844.8	15.9	5.5	2	60	3
69	1	45	29	22	74	5.36	2.325	7.939	23	79.56	21	5.5	10.9	154	1.453	13.68	73	3.861	446.1	140	3.7	105	280	28	0.21	588.9	48	5.4	2	57	3
70	1	45	172	98	107	5	2.25	5.741	24	70.72	123	5.38	22.2	155	1.13	13.68	72	2.845	291.5	139	3.8	106	278	27	0.14	416.8	20.6	4.9	1	41	1
71	1	39	25	23	68	4.64	2.15	5.456	25	106.08	20	4.61	7.7	140	1.033	10.26	63	3.376	452	139	3.5	105	277	24	0.28	987.5	36.7	6	1	52	4
72	1	38	14	21	82	5	2.275	6.775	25	61.88	14	4.83	7.7	149	1.098	8.55	66	1.513	273.6	139	3.6	101	277	28	0.15	629.7	13.8	5.3	2	73	3
73	0	42	15	20	102	6.78	2.275	5.198	24	106.08	27	5.61	12.5	181	1.356	10.26	61	1.377	356.9	143	4.4	105	287	19	0.23	772.4	42.8	5.5	2	85	3
74	0	44	33	25	72	4.64	2.325	3.491	24	88.4	24	6.22	15.9	139	1.033	11.97	67	3.172	333.1	140	3.5	105	280	23	0.08	296.7	13.1	4.8	1	66	1
75	1	32	21	22	121	2.14	2.275	7.81	21	53.04	16	4.77	29.2	131	1.356	6.84	62	4.708	374.7	135	4	101	267	30	0.49	1019.3	55.9	5.3	2	24	3
76	1	38	58	67	131	2.86	2.325	6.93	24	70.72	85	7.38	19	134	1.292	13.68	73	2.202	404.5	137	3.7	103	274	35	0.68	625.1	26.5	5.9	1	53	1
77	1	41	19	30	70	4.64	2.375	4.965	28	79.56	16	8.72	11.6	197	1.292	5.13	70	2.563	356.9	143	3.8	103	288	29	0.08	448.5	32.8	6.1	2	77	3
78	1	45	24	24	59	4.64	2.425	5.301	26	70.72	38	5.44	22.7	109	1.259	10.26	80	0.576	279.6	136	3.9	97	272	35	0.12	543.6	21.5	5.6	1	59	4
79	1	41	19	19	88	4.28	2.35	5.844	25	79.56	20	5.33	19.2	167	1.13	18.81	67	2.043	404.5	138	3.7	103	275	26	0.32	532.3	27.4	5	1	60	1
80	1	48	38	29	97	7.5	2.375	5.275	23	79.56	15	3.89	11.3	136	1.324	8.55	77	1.626	226	136	3.6	103	273	29	0.21	586.6	58.7	5.3	1	28	1
81	1	42	27	43	94	2.14	2.375	4.422	26	106.08	25	5	16.1	134	1.744	25.65	73	0.689	422.3	137	4	100	271	31	0.63	713.5	14.5	4.3	1	24	4
82	1	34	14	20	171	2.14	2.25	6.31	22	44.2	15	3.22	10.7	135	1.13	6.84	68	2.856	148.7	136	3.5	103	267	34	2.6	772.4	20.2	5.1	2	25	1
83	1	40	18	26	102	13.92	2.325	4.732	23	141.44	44	4.5	8.8	135	1.356	8.55	73	0.926	440.2	136	5	101	280	33	0.58	487	38.7	6	1	83	3
84	1	39	59	35	60	5	2.4	5.12	25	79.56	48	5.27	22.4	133	1.421	17.1	72	0.779	273.6	142	3.8	106	284	32	0.02	339.8	23.1	5.6	2	47	4
85	1	42	26	21	81	3.93	2.4	4.577	24	88.4	46	5	7.2	132	1.195	13.68	78	2.235	398.5	137	3.7	100	273	36	0.85	505.1	18.8	5.1	1	27	3
86	1	43	26	24	56	7.85	2.4	4.655	30	79.56	20	5.61	10.9	113	1.647	6.84	69	0.508	362.8	143	5.3	102	288	26	0.21	500.6	24.2	5.6	1	68	4
87	1	40	18	16	44	5	2.25	4.474	24	53.04	17	5.11	7.7	132	1.001	13.68	67	0.44	273.6	137	3.5	104	274	27	1.1	613.8	17.9	5	2	29	1
88	1	40	20	24	88	1.79	2.4	6.387	27	70.72	15	5.55	9.7	238	1.098	10.26	69	0.711	345	142	3.9	106	280	30	2.75	482.4	19.3	5.4	2	55	4
89	1	42	19	19	61	2.86	2.325	4.034	23	61.88	19	5.94	12.4	98	1.227	8.55	64	2.168	339	136	3.6	102	271	22	0.09	815.4	25.1	5.3	2	23	3
90	1	42	32	25	84	3.93	2.25	5.612	25	88.4	67	6.55	17.2	131	0.904	15.39	71	0.948	315.2	140	4	107	280	29	0.2	699.9	37.4	6	1	54	3
91	0	41	16	25	105	7.14	2.2	4.344	24	97.24	29	5.22	10.6	157	1.356	22.23	77	1.129	315.2	139	4.8	106	280	36	0.39	545.9	41.7	5.8	2	85	5
92	1	38	21	27	63	6.78	2.375	4.629	23	70.72	31	10.21	13.4	108	1.388	5.13	77	7.474	404.5	135	4.5	102	277	39	0.33	713.5	42.4	9.5	2	61	3
93	1	43	30	28	42	3.93	2.3	5.663	28	88.4	10	5.5	15.4	118	0.969	6.84	68	1.332	339	141	3.6	105	281	25	0.17	801.8	52.8	5.3	2	55	3
94	0	43	17	24	58	5.71	2.375	6.051	26	106.08	17	4.88	8.1	138	1.55	10.26	64	1.603	279.6	142	3.7	107	284	21	0.14	752	44.8	4.9	2	67	3
95	1	45	22	25	84	3.57	2.425	4.112	24	97.24	33	4.72	14	160	1.162	10.26	79	0.734	434.2	141	4	104	280	34	0.08	305.8	18.1	6	1	62	4
96	1	30	16	22	86	0.36	2.275	8.792	22	35.36	5	4.11	5	118	1.324	5.13	57	2.202	190.3	137	3.5	105	268	27	0.34	781.4	33.5	4.7	2	27	3
97	1	30	17	21	71	3.93	2.3	4.551	24	70.72	8	7.44	10.2	175	1.098	8.55	77	3.082	297.4	135	4	104	271	47	3.03	629.7	26.3	7.5	2	62	4
98	1	29	12	16	49	2.14	2.25	7.008	25	53.04	6	4.39	11.5	123	1.388	8.55	56	1.885	261.7	138	3.9	103	272	27	0.81	1293.3	98.8	4.8	2	30	3
99	1	45	16	20	90	3.21	2.575	4.293	24	97.24	16	4.39	10.9	100	1.518	13.68	77	0.576	309.3	140	4.1	102	277	32	0.34	414.5	24	5.4	1	28	4
100	0	41	19	27	43	10	2.3	4.939	30	88.4	8	6.44	24.9	98	1.421	13.68	62	1.592	279.6	142	4	104	290	21	0.04	1553.8	54.8	4.8	2	85	3
101	1	37	13	19	58	4.28	2.35	4.008	22	79.56	28	4.22	23.1	103	1.195	3.42	79	2.269	249.8	135	3.7	104	269	42	0.29	607	21.5	5.4	2	48	4
102	0	39	78	86	59	3.57	2.45	4.319	23	70.72	91	3.28	11.6	134	1.13	11.97	74	1.637	315.2	135	4.3	102	267	36	0.86	706.7	60.9	5.8	2	79	4
103	1	40	13	25	59	4.28	2.425	4.267	28	97.24	36	4.77	21.3	122	1.388	22.23	72	0.847	517.5	140	4.6	101	278	33	0.74	566.3	22.7	4.8	1	69	4
104	1	41	32	26	132	3.21	2.275	4.06	26	79.56	120	4.83	9.1	114	1.033	8.55	77	1.908	374.7	138	3.2	101	274	36	1.94	317.1	19.7	5.7	1	61	4
105	1	50	27	31	91	1.79	2.475	6.077	23	61.88	35	4.88	17.9	155	1.162	11.97	74	1.806	279.6	136	3.9	101	269	24	0.61	573	26.5	5.3	2	45	3
106	1	42	15	21	47	2.86	2.55	4.577	23	53.04	10	4.05	13.6	128	1.647	3.42	70	2.484	154.6	139	4.2	105	274	28	0.05	518.7	26.3	5.7	2	40	4
107	0	40	12	13	66	4.28	2.425	3.776	26	53.04	18	5.66	9.7	96	1.13	10.26	69	1.942	303.3	137	4.1	101	274	29	0.78	502.8	16.1	6.5	2	60	3
108	1	36	54	89	92	2.5	2.275	3.465	23	88.4	200	4.66	17	136	1.292	22.23	83	0.632	386.6	134	4.4	101	265	47	0.6	654.6	24.5	5.7	1	49	4
109	0	44	24	19	113	3.93	2.225	5.767	25	97.24	43	4.05	11.6	127	1.162	10.26	85	0.768	297.4	138	4.3	102	274	41	0.1	355.6	12.7	5	1	70	4
110	1	39	18	25	63	6.43	2.35	6.051	25	70.72	16	5.55	14	127	1.292	10.26	65	1.129	333.1	142	4	108	285	25	0.21	1465.5	33.3	5.8	2	55	1
111	1	38	18	21	61	7.85	2.3	5.017	26	97.24	14	4.83	13.6	134	1.453	6.84	67	0.847	321.2	143	4.1	108	288	29	0.6	453	14.3	5.7	1	59	3
112	0	37	14	20	45	7.14	2.4	5.017	29	61.88	17	4.55	7.3	119	1.453	6.84	61	2.111	273.6	143	4.5	105	287	24	0.05	357.9	37.6	5.4	2	78	3
113	1	35	17	18	89	4.28	2.275	4.06	18	70.72	19	5.33	9.1	111	1.292	6.84	68	1.174	267.7	138	4.5	109	275	33	1.39	351.1	14	5.6	2	21	4
114	1	28	8	18	166	1.79	2.15	4.448	21	53.04	9	4.66	3.8	103	0.84	6.84	59	1.818	232	132	3.9	102	261	31	0.37	681.8	25.8	5.3	2	20	2
115	1	38	27	22	129	6.43	2.55	6.077	25	70.72	38	13.1	18.1	146	1.066	11.97	71	0.847	350.9	139	4	103	287	32	0.74	511.9	41	9.5	2	64	4
116	1	47	15	18	23	3.57	2.375	4.836	26	88.4	18	5	17.9	103	1.001	17.1	67	0.621	410.4	141	3.7	103	280	20	0.1	394.1	17	4.8	1	42	3
117	1	45	20	19	65	4.64	2.4	6	26	79.56	22	5.05	17.6	132	1.259	13.68	76	0.892	362.8	140	3.9	106	279	31	0.08	457.5	24.9	5.3	1	34	2
118	1	47	16	20	51	2.86	2.45	3.853	22	61.88	6	4.61	3.4	90	1.356	11.97	81	0.519	232	140	4.2	107	277	34	0.02	378.3	26.7	5.4	2	23	1
119	1	44	18	24	81	6.78	2.375	6.31	24	70.72	20	5.33	19.2	133	1.324	10.26	73	2.664	321.2	140	3.8	103	281	29	0.03	523.2	22	5.5	1	29	1
120	1	41	20	15	63	4.28	2.35	6.724	26	88.4	14	4.83	9.3	110	1.195	11.97	74	3.613	333.1	140	3.6	104	279	33	0.39	933.2	61.2	5.5	2	63	3
121	1	43	19	27	40	5.36	2.35	4.293	25	114.92	12	4.94	10.4	160	1.162	13.68	74	0.644	333.1	143	4.3	108	285	31	0.13	398.6	16.1	5.1	1	40	4
122	1	42	26	25	79	6.07	2.325	5.017	25	70.72	18	5.05	15.9	117	1.421	8.55	67	1.671	339	137	3.8	101	275	26	0.6	1087.2	47.3	5.2	2	45	3
123	1	46	43	31	48	6.43	2.375	4.965	26	88.4	82	5.05	16.8	159	1.033	15.39	80	1.118	452	141	3.5	105	283	34	0.22	371.5	23.1	5.8	1	38	4
124	1	45	18	19	66	4.64	2.325	6	23	53.04	20	5.05	17.7	144	1.388	10.26	70	1.061	339	137	4	104	274	25	0.1	333	25.6	5.3	2	59	5
125	1	30	13	17	58	3.57	2.15	7.137	20	53.04	8	5.33	10	136	1.292	10.26	60	2.043	243.9	136	4	109	271	30	0.6	1037.4	39	5.2	2	31	3
126	1	44	22	21	62	2.14	2.425	5.094	24	79.56	21	5.94	24.5	87	1.292	13.68	75	5.092	386.6	141	4	107	279	31	0.03	398.6	16.3	5.1	1	30	1
127	1	38	30	25	96	4.28	2.425	6.051	28	114.92	69	4.05	13.6	146	1.195	8.55	75	0.869	428.3	141	4.4	105	280	37	0.16	421.3	32.6	8.8	1	62	4
128	1	39	12	19	121	4.28	2.325	6.801	25	79.56	101	14.65	12.2	134	1.033	18.81	71	5.532	226	135	4.1	99	279	32	0.62	419	10.6	11.3	1	67	1
129	1	45	20	26	65	6.43	2.45	6.077	26	88.4	21	6.22	21.7	143	1.13	17.1	83	1.185	321.2	136	3.8	98	275	38	0.14	749.7	37.6	5.4	1	85	3
130	1	39	24	34	103	3.21	2.4	5.715	22	61.88	115	6.11	13.8	106	1.421	3.42	72	2.314	368.8	137	4.2	105	273	33	0.06	810.9	38.5	6	2	54	4
131	1	42	19	24	99	4.28	2.35	5.793	23	106.08	24	9.88	21.5	119	1.227	3.42	72	3.184	279.6	137	4	104	278	30	0.12	376	25.6	7.6	1	75	2
132	1	38	26	27	91	5.71	2.275	5.508	24	79.56	16	5.11	14.1	152	1.259	6.84	69	1.366	315.2	139	3.7	110	278	31	0.72	960.4	50.3	5.3	2	61	1
133	1	38	22	22	49	3.57	2.375	4.267	26	88.4	26	6.72	15.9	135	1.098	10.26	71	1.14	493.7	141	3.8	104	282	33	1.21	575.3	18.8	6.1	1	37	4
134	1	39	37	26	76	3.93	2.275	5.146	22	70.72	45	12.32	16.8	137	1.292	13.68	67	1.389	291.5	141	4.2	107	287	29	0.43	930.9	55.5	6.9	1	64	3
135	1	45	95	46	54	4.64	2.45	6.646	25	79.56	225	6.55	30.4	112	1.195	15.39	74	4.764	535.3	137	3.9	101	275	29	0.32	656.9	10.6	6.2	1	55	3
136	1	42	19	25	69	4.64	2.325	5.844	27	70.72	7	4.83	12.5	124	1.55	11.97	68	2.281	202.2	140	4.1	102	279	26	0.27	754.2	43.5	4.9	2	74	3
137	1	40	14	15	79	2.5	2.375	4.344	24	44.2	9	4.72	10.2	116	1.033	3.42	77	1.174	202.2	134	4.1	101	265	37	0.73	428.1	11.6	5.2	2	26	1
138	1	45	24	28	118	2.86	2.425	5.896	27	61.88	60	3.61	24.5	134	1.227	11.97	78	1.129	232	137	2.9	97	270	33	0.05	675	34.4	5.3	2	49	4
139	1	37	16	19	55	8.93	2.35	3.827	20	159.12	29	5	13.1	107	1.227	11.97	70	1.829	523.4	136	4.4	103	276	33	0.64	819.9	13.4	6.1	1	76	3
140	1	47	32	34	81	7.85	2.45	5.819	26	79.56	21	5.38	17	136	1.518	11.97	74	2.032	362.8	141	3.8	104	284	27	0.05	335.2	15.9	5.1	1	35	1
141	1	42	23	21	54	6.07	2.35	5.767	24	114.92	17	5.55	14.9	118	1.485	25.65	66	4.381	446.1	143	3.8	109	287	24	0.03	514.2	19	5.2	1	50	3
142	1	46	16	20	48	4.28	2.375	6.594	27	88.4	18	4.5	13.8	105	1.324	6.84	68	1.039	214.1	140	3.9	103	278	22	0.06	246.9	12.9	5.6	1	50	3
143	1	32	30	39	82	2.5	2.3	3.698	26	53.04	15	4.22	17.9	179	1.324	5.13	79	1.073	261.7	137	3.7	100	270	47	0.89	600.2	26.5	5.3	2	37	4
144	1	44	32	28	56	4.64	2.4	5.586	25	79.56	36	5.22	16.5	138	1.195	15.39	75	1.75	374.7	138	4.4	102	276	31	0.72	806.3	39.6	5.6	1	38	3
145	1	37	18	20	79	5.36	2.375	5.327	23	70.72	10	5	3	143	1.356	3.42	72	0.96	279.6	136	4	103	272	35	0.89	1073.6	35.8	5.3	2	46	4
146	1	46	20	20	68	2.86	2.45	7.706	23	61.88	52	5	21.5	119	1.453	8.55	78	1.321	208.2	142	4	109	281	32	0.16	752	36.7	5.6	2	51	1
147	1	42	15	21	84	5.71	2.4	6.801	23	88.4	11	3.94	8.8	169	1.162	8.55	68	1.287	261.7	139	4	106	277	26	0.04	584.4	32.2	5.2	2	50	3
148	1	44	22	24	71	5.36	2.35	6.181	27	61.88	16	4.61	13.6	120	1.324	6.84	73	2.36	160.6	139	3.9	102	278	29	0.17	353.3	16.5	6.1	2	63	1
149	1	46	22	21	79	5	2.45	5.431	27	97.24	20	5.16	15.4	124	1.098	15.39	74	0.971	446.1	141	4.3	102	281	28	0.14	360.1	20.6	5.7	1	34	3
150	1	41	24	20	57	5.71	2.275	4.681	24	106.08	13	5.27	18.4	132	0.775	17.1	69	2.134	398.5	138	4.3	104	277	28	0.13	505.1	17.2	5.4	1	47	3
151	1	44	77	37	52	4.28	2.3	6.025	24	88.4	43	5.94	14	143	1.033	15.39	71	1.49	339	141	4.4	108	281	27	0.28	747.5	17.7	5.5	1	46	3
152	1	45	16	17	65	9.64	2.375	3.646	21	106.08	15	5.27	9.1	126	1.292	13.68	76	1.321	380.7	137	4.5	103	279	31	0.21	568.5	23.3	5	1	73	3
153	1	34	11	16	74	4.28	2.25	6.025	27	70.72	17	6.05	8.6	98	1.227	6.84	63	1.005	333.1	141	3.9	103	282	30	2.86	333	12.7	5.9	1	73	3
154	1	45	23	25	77	2.86	2.5	5.12	23	88.4	25	5.72	18.4	118	1.066	13.68	79	1.671	374.7	137	3.9	102	272	34	0.09	477.9	19.3	5.1	1	35	3
155	1	48	77	43	80	3.21	2.425	5.275	27	70.72	44	7.6	22	115	0.969	11.97	87	2.642	350.9	139	3.6	99	278	39	0.09	650.1	26.7	6.2	1	32	1
156	1	41	36	23	90	4.64	2.35	5.741	24	61.88	44	5.72	15	114	1.162	11.97	81	3.003	392.6	135	4.3	100	270	39	0.3	439.4	18.8	6.3	1	51	1
157	1	41	26	33	97	6.07	2.4	8.999	25	141.44	19	4.72	15	176	1.13	15.39	75	2.36	469.9	137	4.5	102	275	34	0.08	498.3	39.6	5.6	1	65	4
158	1	43	7	18	64	3.21	2.3	5.017	26	79.56	13	8.05	22.6	131	1.13	8.55	71	1.287	285.5	139	4.1	103	279	28	0.18	473.4	15.2	5.4	2	51	3
159	1	37	14	20	56	3.57	2.225	4.603	24	70.72	12	5.16	3.4	95	1.388	6.84	68	1.05	261.7	137	3.8	103	273	31	1.04	706.7	19	5.1	2	40	5
160	1	38	32	23	114	3.93	2.35	4.5	23	70.72	64	11.32	17.4	151	1.259	6.84	69	1.806	249.8	138	4.3	104	281	31	0.8	353.3	18.6	8.9	2	57	3
161	1	45	26	36	62	4.64	2.475	5.508	25	123.76	18	6.88	13.6	185	0.936	11.97	77	0.565	380.7	139	3.7	102	279	32	0.07	283.1	13.8	5.4	1	53	4
162	1	40	20	15	48	3.93	2.4	5.198	26	97.24	22	5.27	22.4	108	1.324	10.26	64	2.427	321.2	140	4.3	103	279	24	0.07	772.4	22	5.4	1	28	3
163	1	39	15	16	59	2.14	2.25	4.758	26	70.72	14	5	13.1	124	0.904	11.97	62	2.393	291.5	137	3.7	101	271	24	0.3	584.4	27.4	5.2	2	52	3
164	1	39	16	17	50	1.79	2.25	4.319	22	44.2	9	4.33	15.2	118	1.195	5.13	70	0.553	142.8	135	3.6	105	266	31	0.34	810.9	26	4.9	2	33	3
165	1	46	19	25	65	2.86	2.45	6.232	25	88.4	24	5.66	28.1	122	1.098	20.52	77	0.869	368.8	142	4.3	102	282	31	0.24	400.9	18.3	5	1	59	3
166	1	46	30	27	80	3.21	2.425	3.957	24	79.56	23	5.05	21.9	149	1.485	6.84	77	1.276	309.3	139	4	105	276	31	0.04	631.9	27.6	5.2	1	20	1
167	1	39	20	18	52	3.21	2.25	4.707	22	44.2	15	4.11	14.5	121	1.324	6.84	68	0.926	166.5	138	4.1	108	273	29	0.34	564	16.8	5	2	42	3
168	1	41	17	21	53	2.5	2.45	4.888	23	79.56	31	5.5	12	117	1.324	6.84	76	0.463	398.5	139	4	107	276	35	0.09	371.5	15.9	5.2	2	28	4
169	1	46	17	24	77	3.21	2.425	5.456	25	61.88	23	5.05	18.8	159	1.421	8.55	77	2.382	220.1	139	3.9	100	276	31	0.47	389.6	21.3	5.5	2	80	3
170	1	42	17	20	56	5	2.375	4.034	24	61.88	14	4.61	5.6	113	1.485	5.13	68	0.485	184.4	138	3.6	104	275	26	0.01	629.7	32.6	5.3	2	20	1
171	1	43	22	28	58	4.64	2.3	5.069	24	97.24	25	4.88	22.9	159	1.162	23.94	69	0.677	327.1	136	3.5	101	271	26	0.03	521	28.1	4.6	1	23	4
172	1	32	22	22	79	1.43	2.25	5.689	22	61.88	8	5	7.7	131	1.033	6.84	59	1.073	291.5	139	3.5	107	274	27	0.29	924.1	10.6	4.6	2	21	4
173	1	47	15	23	54	3.93	2.375	3.62	23	53.04	10	6.33	4.5	95	1.066	11.97	83	0.666	208.2	138	4	106	276	36	0.07	733.9	32.8	5.6	2	33	1
174	1	41	15	24	99	4.28	2.35	6.077	24	79.56	13	4.22	9.3	165	1.324	10.26	74	1.942	255.8	140	4.2	102	278	33	0.91	382.8	24.5	5.8	2	80	3
175	1	42	26	28	89	6.07	2.425	4.681	26	79.56	13	5.22	13.6	189	1.162	13.68	72	2.552	321.2	139	3.5	102	279	30	0.05	568.5	33.3	5.1	1	27	1
176	0	41	21	22	76	3.93	2.175	5.431	20	61.88	45	5.16	14.1	98	1.098	8.55	68	4.279	285.5	137	3.8	105	273	27	0.21	471.1	37.8	5.7	1	69	1
177	1	41	60	41	55	4.28	2.475	5.172	23	88.4	26	5.27	9.3	182	1.13	15.39	72	2.077	428.3	140	3.9	106	279	31	0.23	799.5	17.4	4.5	1	23	3
178	1	41	20	19	72	5.36	2.425	5.353	24	70.72	13	5.77	15.8	115	1.518	10.26	66	1.671	243.9	138	4	103	277	24	0.07	960.4	33.7	5.6	2	53	3
179	1	44	38	37	80	3.21	2.35	5.922	26	79.56	39	5.38	21.7	123	1.195	18.81	81	1.197	416.4	141	4	105	280	37	0.17	439.4	34.4	5.7	1	48	1
180	1	45	80	59	69	5	2.45	8.12	24	79.56	300	5.33	19	162	1.195	8.55	74	3.692	291.5	140	4	106	280	29	0.33	969.4	21.7	5.3	1	43	3
181	0	44	15	20	88	7.5	2.425	4.215	25	97.24	11	6.05	8.6	153	1.259	11.97	70	2.314	374.7	142	4.2	105	287	26	0.39	335.2	20.8	5.5	1	85	3
182	1	40	25	29	74	5	2.25	5.431	23	61.88	18	6.72	15.9	109	1.55	13.68	64	3.218	374.7	137	4.1	103	276	24	1.25	1139.3	40.5	7	2	66	3
183	0	44	20	30	68	5.36	2.425	4.319	28	97.24	9	4.55	9.5	164	1.324	11.97	70	1.095	309.3	142	3.7	105	283	26	0.11	1239	44.2	4.9	2	61	3
184	1	45	25	29	107	7.5	2.375	5.224	24	123.76	20	5.61	14	111	1.066	11.97	66	1.31	434.2	140	3.9	108	283	21	0.06	872	43.3	5.2	1	55	3
185	1	39	31	26	62	4.28	2.3	4.655	29	79.56	14	4.11	15.6	127	1.227	6.84	62	1.942	267.7	142	3.9	107	281	23	0.11	747.5	52.1	5.4	2	62	3
186	1	42	15	20	61	4.64	2.3	3.465	25	97.24	5	4.83	24.5	128	1.162	11.97	67	2.585	267.7	141	3.7	107	281	25	0.03	647.8	27.6	5.1	1	52	3
187	1	41	16	20	44	3.93	2.275	5.017	28	79.56	12	4.39	26.9	93	1.227	13.68	68	0.689	232	138	3.5	101	274	27	0.01	500.6	18.3	5.5	2	52	3
188	1	45	20	27	58	4.64	2.525	3.491	27	88.4	28	5.11	21	151	1.388	17.1	78	0.768	297.4	142	3.7	105	283	33	0.12	595.7	26.5	4.5	1	37	4
189	1	39	18	17	81	5.71	2.175	5.689	23	53.04	18	6.49	8.4	126	1.324	8.55	71	1.129	380.7	136	3.9	103	274	32	1.73	396.4	11.6	5.4	2	40	1
190	1	35	10	16	66	5	2.275	4.396	29	70.72	12	5.38	14.3	115	1.162	10.26	65	1.479	273.6	142	4.9	105	283	30	0.38	631.9	18.3	5.1	1	70	1
191	1	44	21	21	51	2.5	2.4	5.456	25	88.4	33	4.61	22.4	118	1.259	11.97	76	1.287	398.5	139	3.7	103	275	32	0.56	1164.2	33.3	5.7	1	49	1
192	1	43	33	29	83	2.86	2.45	4.5	22	79.56	43	4.55	9.5	120	1.13	17.1	78	0.858	434.2	138	4	105	273	35	0.36	326.2	11.3	5.5	1	51	4
193	1	44	25	27	77	4.64	2.425	3.853	25	61.88	15	5.94	8.1	136	1.13	13.68	75	0.914	190.3	140	4.1	106	280	31	0.78	715.7	26.7	5.6	2	62	1
194	1	40	28	29	81	3.21	2.275	5.275	27	61.88	19	6.16	25.6	167	1.259	8.55	71	2.981	291.5	140	3.3	99	279	31	0.44	620.6	27	5.4	2	58	1
195	1	43	24	19	71	3.21	2.45	8.146	28	97.24	32	5.77	13.4	131	1.259	8.55	68	9.642	416.4	141	3.8	101	280	25	0.15	591.2	21.1	5.2	1	42	3
196	0	39	15	21	84	8.93	2.45	5.637	25	79.56	5	5.05	15.2	129	1.292	11.97	65	0.926	267.7	138	4.5	103	280	27	1.19	1071.3	82	5	2	82	3
197	1	43	24	37	104	1.79	2.375	5.56	26	88.4	41	5.88	35.6	141	0.807	23.94	74	2.585	440.2	140	3.5	102	277	31	1.17	593.4	21.1	5.3	1	79	3
198	0	41	22	20	63	3.57	2.35	4.189	27	61.88	16	5.94	10.7	151	1.388	11.97	68	1.242	321.2	140	4	104	279	27	1.1	715.7	32.8	6.2	2	78	3
199	1	40	22	20	75	4.64	2.375	4.784	25	97.24	36	4.22	12.9	134	1.227	11.97	75	1.264	267.7	140	3.6	104	278	35	1.88	339.8	19.7	5.8	1	40	4
200	1	40	30	18	110	6.78	2.325	5.87	25	79.56	22	20.09	12	82	1.518	6.84	70	5.747	237.9	136	4.1	100	289	30	0.06	600.2	19.7	12.9	1	44	1
201	1	39	46	59	159	7.14	2.225	3.595	26	88.4	57	6.38	6.8	197	1.195	15.39	68	1.423	350.9	139	4.4	105	281	29	3.81	983	55.3	5.9	1	85	3
202	1	36	15	19	81	2.5	2.35	4.732	23	53.04	21	8.72	4.8	83	1.421	3.42	69	2.123	166.5	138	3.8	101	277	32	5.12	677.2	55.7	7.5	2	47	1
203	1	39	15	17	80	4.64	2.325	5.793	27	53.04	12	10.77	8.4	127	1.324	5.13	64	0.926	202.2	140	4.1	104	285	25	0.38	665.9	42.8	9.4	2	31	3
204	1	44	23	24	57	6.07	2.4	5.275	26	70.72	13	5.11	20.2	124	1.421	13.68	69	1.287	196.3	140	3.9	107	281	25	0.01	853.9	54.8	5	2	53	2
205	1	40	31	30	142	7.14	2.325	8.379	23	97.24	28	18.04	15.2	135	0.71	6.84	66	8.829	297.4	135	4.1	102	285	26	0.34	629.7	21.7	10.6	1	63	1
206	1	34	12	20	75	2.5	2.375	6.232	22	70.72	6	6.16	24.9	133	1.324	11.97	64	2.269	267.7	139	3.8	107	276	30	0.07	998.9	45.1	5	2	33	5
207	0	43	15	24	76	7.14	2.375	7.448	24	79.56	15	6.16	17.7	144	1.356	15.39	71	1.106	297.4	138	4.1	101	279	28	0.25	919.6	44.6	5.5	2	85	3
208	1	40	22	29	83	3.57	2.35	5.301	27	53.04	19	14.1	14	108	1.066	10.26	73	6.3	255.8	138	4	101	283	33	0.15	525.5	14.9	6.5	1	67	1
209	1	30	52	35	80	1.43	2.25	7.499	21	35.36	8	4.27	3.9	113	1.518	5.13	62	2.123	160.6	136	3.8	103	268	32	0.72	616.1	30.4	4.7	2	27	1
210	1	36	13	19	96	11.78	2.275	3.879	26	106.08	36	4.83	18.1	134	1.485	10.26	67	0.61	452	141	3.9	106	288	31	0.2	942.2	40.5	6	2	72	4
211	1	38	16	20	50	2.86	2.3	5.353	22	61.88	12	4.72	28.3	110	0.872	11.97	70	0.937	285.5	138	3.9	108	273	32	0.14	482.4	28.8	4.8	2	22	3
212	1	37	7	15	65	2.14	2.225	5.456	20	53.04	10	4.27	15.8	114	1.582	8.55	70	1.355	172.5	136	3.5	106	268	33	0.41	579.8	34	5	2	22	1
213	1	30	21	29	62	1.07	2.225	5.353	22	35.36	14	6.33	17	130	1.162	5.13	64	2.111	172.5	138	3.9	108	273	34	0.3	527.7	4.1	5.3	2	44	1
214	1	44	25	24	41	7.14	2.45	4.526	28	88.4	11	4.44	25.1	118	0.969	6.84	71	0.824	309.3	138	4	102	277	27	0.01	477.9	16.5	5	1	47	3
215	1	27	17	21	105	1.07	2.15	7.577	24	53.04	5	4.16	34.6	102	1.162	15.39	55	2.631	237.9	139	3.6	104	273	28	0.47	928.7	57.5	4.7	2	23	3
216	1	40	36	33	83	6.07	2.35	4.526	26	97.24	16	5.27	10	178	1.195	8.55	75	1.05	374.7	140	4.3	104	281	35	0.02	387.3	20.4	5.4	1	73	4
217	1	42	13	13	41	5.71	2.375	3.129	26	61.88	14	5.22	9.9	82	1.485	10.26	68	0.406	232	140	3.8	105	280	26	0.8	414.5	14.9	5.9	2	46	4
218	1	47	35	31	61	5	2.575	3.414	26	97.24	48	5.83	12.5	152	1.356	15.39	77	1.739	475.8	143	4.1	106	286	31	0.07	391.8	18.8	6.1	1	48	4
219	1	41	14	19	78	4.28	2.25	4.189	20	70.72	22	4.61	10.4	98	1.162	8.55	73	1.377	291.5	134	3.8	105	267	32	0.05	652.3	22.7	5.6	2	44	1
220	1	40	16	18	113	2.86	2.275	4.577	27	106.08	18	5	15.2	114	1.13	17.1	67	1.908	356.9	140	4.1	105	277	27	0.06	1039.6	25.8	5.2	1	76	3
221	1	45	28	29	102	3.57	2.375	5.301	25	123.76	34	5.11	11.3	155	1.033	13.68	79	0.485	333.1	139	3.7	103	276	34	0.16	385.1	22.2	5.1	1	39	4
222	0	34	14	26	60	5.71	2.35	4.526	27	79.56	24	5	13.3	137	1.195	6.84	67	0.745	315.2	140	4.3	104	280	33	0.17	668.2	33.7	5.7	2	85	3
223	1	41	16	15	50	3.57	2.3	4.293	22	61.88	13	5.44	6.1	81	1.227	5.13	68	0.858	249.8	140	3.6	110	278	27	0.23	312.6	10.6	5.1	2	25	1
224	1	44	21	20	76	2.5	2.425	4.681	23	70.72	17	5.77	6.4	109	1.324	6.84	71	1.445	327.1	140	3.9	105	277	28	0.23	663.6	27.6	5.2	2	28	3
225	1	48	39	23	58	7.14	2.475	3.931	25	97.24	36	5.16	13.6	123	1.227	20.52	73	1.355	440.2	141	4	105	284	25	0.11	663.6	27	4.6	1	36	3
226	1	41	18	22	122	7.14	2.25	6.387	23	61.88	7	4.72	10.6	129	1.518	3.42	73	1.885	255.8	138	4.1	107	278	32	0.31	518.7	16.3	5.6	2	24	1
227	1	38	26	21	76	3.57	2.35	5.456	26	97.24	68	5.11	15.6	115	1.001	13.68	66	2.393	434.2	141	3.8	107	280	28	0.26	437.1	20.6	4.9	1	22	4
228	1	40	19	21	32	3.21	2.275	3.879	25	61.88	13	4.33	35.6	106	1.227	11.97	65	1.027	255.8	140	3.8	107	277	25	0.02	1243.5	27.9	5.2	2	38	3
229	1	43	18	17	50	3.57	2.425	5.56	27	88.4	28	4.5	23.8	115	1.227	30.78	72	0.429	339	138	4	102	274	29	0.01	464.3	25.1	5	1	52	4
230	1	44	36	29	61	3.21	2.55	4.681	25	106.08	36	5.05	12.7	120	0.84	10.26	75	1.75	362.8	141	3.9	105	280	31	0.11	561.7	36.5	5.3	1	31	4
231	0	40	31	28	55	3.93	2.35	3.439	24	61.88	24	5.27	3.8	116	1.421	5.13	73	0.666	243.9	137	4.1	105	273	33	0.21	779.2	22.4	5.5	2	36	1
232	1	45	19	18	67	3.57	2.275	4.06	25	70.72	9	5.61	15.6	108	0.872	10.26	72	0.474	285.5	139	3.8	103	277	27	0.01	455.3	18.3	5.2	1	22	5
233	1	45	20	20	67	2.86	2.375	4.862	26	70.72	18	5	18.6	129	1.001	18.81	75	1.005	202.2	141	3.6	107	279	30	0.01	310.3	23.8	4.7	1	44	4
234	1	42	16	18	39	3.57	2.275	4.189	26	70.72	9	5.22	13.3	115	1.259	10.26	61	0.519	261.7	143	4.2	110	284	19	0.07	434.9	17.7	4.7	2	45	3
235	1	40	56	35	84	7.14	2.375	4.629	23	106.08	27	5.83	1.8	132	1.388	6.84	64	1.716	339	139	4.5	105	280	23	0.27	1673.8	66.6	5.9	2	75	3
236	1	36	28	27	65	1.07	2.4	6.956	20	70.72	50	4.88	10	124	1.744	5.13	75	3.692	416.4	139	3.7	107	274	39	1.82	1243.5	36.9	5.5	2	29	1
237	1	42	34	26	69	4.28	2.35	4.086	24	79.56	27	5.11	23.8	99	1.388	13.68	60	3.195	386.6	141	4.3	106	281	18	0.04	514.2	8.8	4.9	1	39	3
238	1	37	16	21	64	3.93	2.325	4.526	24	61.88	19	4.72	11.6	150	1.324	11.97	70	0.926	255.8	139	4	106	276	33	0.56	441.7	15.6	5.3	2	23	4
239	1	41	18	22	39	2.14	2.525	5.301	25	53.04	17	5.55	15.9	131	1.259	11.97	78	1.095	261.7	141	4.2	106	279	37	0.16	387.3	20.8	5.5	2	31	4
240	1	45	38	34	87	4.64	2.45	5.12	24	79.56	15	5.11	22.2	176	1.162	15.39	78	0.858	458	136	3.8	99	272	33	0.11	643.3	20.8	4.8	1	21	1
241	1	45	26	26	104	7.14	2.425	5.741	25	97.24	15	4.88	21.7	170	1.195	13.68	72	1.219	380.7	139	3.9	102	279	26	0.8	609.3	17.7	5.9	2	45	2
242	1	41	14	24	45	4.28	2.4	4.603	25	53.04	23	5	9.7	157	1.292	15.39	72	0.519	327.1	142	3.1	102	282	31	0.46	527.7	31.3	6.1	2	73	4
243	1	43	42	43	43	2.86	2.325	5.741	26	88.4	31	5.38	16.1	165	0.936	18.81	74	0.79	446.1	140	3.6	103	278	31	0.82	550.4	40.5	5.6	1	62	4
244	1	46	21	27	54	5	2.325	6.336	26	61.88	12	4.27	21.1	132	1.453	11.97	72	1.535	279.6	138	4.2	102	275	26	0.04	831.3	36.9	5.5	2	37	5
245	1	45	52	40	117	2.5	2.475	7.525	23	70.72	44	18.93	20.1	157	1.615	6.84	80	5.126	309.3	136	4.3	99	283	35	0.75	521	21.5	11.8	2	48	1
246	1	37	17	20	55	8.93	2.425	4.189	26	141.44	10	7.33	11.6	126	1.001	11.97	66	1.818	434.2	139	4.5	107	284	29	0.1	1533.4	113	5.4	1	80	3
247	1	45	19	38	67	2.86	2.35	4.474	26	106.08	28	3.44	14.5	204	0.969	10.26	74	1.434	196.3	139	3.5	104	274	29	0.1	443.9	17.7	5.3	1	53	4
248	0	35	17	20	57	13.92	2.35	4.888	26	141.44	10	4.72	7.9	165	1.195	13.68	64	1.411	559.1	141	4.4	105	290	29	1.71	1551.5	33.5	5.4	1	79	3
249	0	42	25	29	84	4.28	2.375	5.12	24	106.08	37	8.16	30.8	124	0.936	13.68	78	2.721	226	140	4.9	106	282	36	0.25	738.4	43.5	6.4	1	64	1
250	1	39	16	23	67	8.21	2.35	3.207	25	123.76	37	5.77	7.9	149	1.162	13.68	69	0.869	404.5	142	4	105	287	30	1.13	536.8	32.6	6	1	79	4
251	1	41	18	20	56	4.28	2.325	4.526	25	97.24	9	5	13.8	111	1.324	5.13	61	1.535	380.7	138	3.8	105	275	20	0.09	561.7	18.6	5.2	1	27	3
252	1	30	14	17	159	1.79	2.3	3.646	26	53.04	9	4.05	16.3	108	1.55	8.55	64	2.427	184.4	138	4	103	272	34	0.45	942.2	22.2	4.8	2	28	5
253	0	43	29	39	118	5.36	2.35	4.267	23	106.08	30	6.99	8.2	154	1.55	5.13	76	2.145	327.1	141	3.7	107	284	33	0.57	376	15.6	7.1	1	75	4
254	1	36	17	17	75	2.14	2.325	6.206	23	53.04	13	4.22	22	106	1.195	13.68	69	1.163	243.9	136	3.9	103	268	33	1.55	754.2	42.1	5	2	25	3
255	1	40	22	24	86	6.78	2.25	4.707	23	79.56	19	8.1	13.3	131	1.259	8.55	68	1.897	434.2	141	4	109	286	28	0.43	586.6	12.7	5.8	2	65	3
256	0	40	15	21	65	6.78	2.4	4.422	23	132.6	27	6.49	13.3	127	1.13	10.26	74	1.987	392.6	138	4.8	102	279	34	0.42	521	20.4	6	2	77	3
257	1	43	106	64	68	4.64	2.4	5.715	24	70.72	40	5.5	25.4	159	1.033	15.39	76	2.563	446.1	135	4.1	99	270	33	0.24	817.7	31.9	5.2	1	37	3
258	1	42	14	22	78	5	2.325	4.991	24	106.08	13	6.55	8.4	122	1.033	8.55	66	1.739	285.5	137	4	104	276	24	0.84	446.2	14.7	5.2	1	50	3
259	1	38	12	16	52	2.86	2.325	4.758	26	70.72	4	5	9.1	97	1.162	15.39	65	2.055	237.9	139	3.6	102	275	27	0.25	323.9	12.7	5	2	25	3
260	1	45	27	27	55	4.28	2.425	5.017	23	88.4	17	5	22.9	101	1.647	8.55	68	3.568	392.6	141	4.5	107	281	23	0.13	1107.6	51.4	5.5	1	51	1
261	0	39	14	17	68	6.43	2.475	4.888	25	88.4	17	10.05	18.1	103	1.421	13.68	77	2.585	309.3	137	4.3	103	280	38	0.2	598	46.2	8.7	2	70	1
262	1	41	19	15	75	5.36	2.375	4.939	25	53.04	12	5.5	12	106	1.292	3.42	72	1.897	184.4	140	4.3	105	280	31	0.81	661.4	32.8	5.7	2	51	1
263	1	41	21	22	59	3.21	2.275	4.758	24	88.4	39	5.38	21.7	124	1.066	10.26	74	1.073	309.3	144	3.8	105	285	33	0.17	618.3	20.4	5.4	1	70	3
264	1	43	16	18	54	3.93	2.375	8.094	21	53.04	34	6.27	10.6	112	0.872	10.26	72	3.003	303.3	139	4.3	106	278	29	0.52	1146.1	27.4	5.4	2	45	3
265	1	45	23	23	86	5	2.4	5.767	24	79.56	36	4.55	21.3	121	1.227	15.39	76	8.58	303.3	136	3.7	101	272	31	0.16	448.5	22.2	5.4	1	32	1
266	1	41	18	19	68	5.71	2.3	5.405	18	114.92	43	5.05	10.4	116	1.033	5.13	73	1.716	434.2	137	3.8	109	275	32	0.7	188	8.2	5.3	1	41	4
267	1	41	15	21	90	4.28	2.35	6.232	25	88.4	10	4.83	12.4	106	1.195	15.39	73	1.75	333.1	139	4.2	103	277	32	0.24	527.7	33.3	5.5	1	55	1
268	1	40	17	17	79	6.43	2.425	4.732	28	88.4	26	5.77	9.9	180	1.13	10.26	70	1.05	410.4	143	4.1	104	287	31	1.34	532.3	18.6	6.4	2	58	4
269	0	38	17	30	68	5.36	2.325	4.629	25	88.4	19	4.77	6.1	139	1.453	6.84	62	0.79	184.4	133	4.9	99	267	24	0.98	1263.9	164.7	5.7	2	83	3
270	1	41	26	26	100	1.43	2.425	4.37	27	79.56	32	6.16	19	122	1.227	8.55	62	2.382	362.8	143	4.1	106	283	21	0.07	403.2	12.2	5.4	1	58	3
271	1	35	28	25	92	5	2.2	6.362	25	106.08	28	6.27	14.7	131	1.033	10.26	65	1.931	333.1	139	4.2	106	279	30	0.11	262.7	18.3	5.7	1	53	1
272	1	45	18	20	66	2.5	2.275	4.396	25	53.04	17	4.44	14.7	149	1.13	6.84	71	1.129	261.7	138	3.6	105	273	26	0.06	333	26.7	4.8	2	27	1
273	1	36	35	27	47	3.93	2.225	5.172	30	70.72	18	5.22	17.2	130	0.969	13.68	66	1.66	214.1	141	3.9	104	280	30	0.08	1057.8	23.6	5.2	2	60	1
274	1	44	26	29	57	3.57	2.375	3.31	21	88.4	26	8.66	10.2	143	1.162	8.55	73	2.393	410.4	140	3.9	105	282	29	0.3	681.8	27.4	6.6	1	60	4
275	1	45	14	22	63	4.64	2.35	5.25	22	70.72	15	5.22	27.6	136	1.098	17.1	70	0.914	196.3	134	3.7	102	268	24	0.1	951.3	35.6	5.3	2	47	3
276	1	41	104	60	57	3.21	2.35	6.543	25	79.56	41	5	21.9	170	1.259	11.97	67	1.366	202.2	141	3.8	105	279	26	0.25	686.3	41.9	5.4	2	60	3
277	1	46	22	24	68	6.07	2.425	7.784	26	88.4	33	7.16	21	134	1.227	11.97	74	3.082	487.7	143	3.9	103	288	28	1.07	924.1	62.3	6	2	60	3
278	1	44	24	16	52	6.43	2.4	6.077	23	70.72	25	6.11	16.8	117	1.356	17.1	70	1.389	196.3	142	4.1	108	286	26	0.56	641	19.5	5.3	2	57	2
279	0	45	16	26	128	13.92	2.6	6.853	25	486.2	8	4.94	28.7	184	2.615	27.36	70	2.111	243.9	139	5.2	92	286	25	0.23	2718	40.3	4.6	1	79	3
280	1	35	19	18	52	3.57	2.275	4.629	22	70.72	17	5.94	11.5	102	1.162	6.84	58	2.54	261.7	141	4	109	281	23	1.05	654.6	15.2	5.3	2	47	1
281	1	39	12	20	117	3.93	2.3	5.715	21	97.24	35	6.72	17.7	107	1.227	5.13	67	1.366	285.5	139	3.9	108	278	28	0.43	364.7	9.7	5.2	1	58	3
282	1	25	25	25	54	8.57	2.15	12.387	29	79.56	20	5.66	15.2	161	1.485	10.26	47	6.243	339	136	3.5	98	276	22	0.01	697.6	27.2	5.5	1	58	1
283	1	34	13	18	82	2.5	2.325	7.137	22	61.88	11	4.27	12.9	102	1.356	5.13	71	3.093	315.2	137	3.9	103	271	37	1.5	1354.5	57.1	4.6	2	25	3
284	1	27	17	22	71	2.14	2.225	8.715	21	53.04	7	4.5	17.2	173	1.227	8.55	56	2.337	220.1	138	3.9	107	272	29	0.44	842.6	34.4	4.8	2	28	3
285	1	31	15	18	82	2.14	2.3	6.284	23	44.2	11	4.88	9	116	1.324	8.55	59	1.818	160.6	135	3.5	102	267	29	4.28	930.9	31.9	4.2	2	22	3
286	1	30	20	23	62	2.86	2.2	3.879	24	70.72	26	12.1	15.6	136	1.388	8.55	66	0.711	321.2	136	4	100	277	36	0.17	604.8	17.4	8.4	2	46	4
287	1	37	16	21	87	8.21	2.35	5.508	25	53.04	13	5.05	13.4	127	1.292	8.55	73	0.96	315.2	137	4.5	104	277	36	1.09	584.4	27.2	6	2	62	1
288	1	45	32	27	73	5.36	2.4	4.913	25	97.24	21	5.11	8.1	144	1.098	15.39	69	3.082	362.8	138	4.2	101	276	24	0.11	656.9	28.5	5.1	1	46	3
289	1	41	65	41	71	5	2.375	4.474	23	79.56	11	5.44	16.5	108	1.162	10.26	68	0.553	333.1	139	4	104	278	28	0.1	373.7	14.3	5.4	1	41	1
290	1	36	17	23	64	1.43	2.3	5.534	20	53.04	21	4.77	13.6	140	1.421	6.84	68	1.423	220.1	136	3.5	106	268	32	0.76	713.5	44.6	5.2	2	24	1
291	1	33	12	14	80	1.07	2.25	5.456	21	44.2	12	4.72	6.6	106	1.195	5.13	68	2.721	267.7	137	3.8	105	270	35	1.13	727.1	25.8	5.4	2	23	1
292	1	43	20	26	98	3.21	2.525	4.526	27	79.56	16	5.88	15.9	163	1.324	10.26	70	1.095	279.6	145	3.4	106	288	28	0.35	718	29.2	5.6	2	54	4
293	0	41	27	25	76	8.21	2.35	3.414	28	123.76	20	6.55	23.3	174	1.582	23.94	65	3.139	345	139	4.5	100	282	24	0.04	774.6	31.9	6.1	1	80	3
294	1	40	17	19	45	2.14	2.275	4.267	25	53.04	9	4.44	5.7	84	1.292	20.52	66	0.632	184.4	137	4.1	100	271	25	0.01	233.3	14.5	5.1	2	35	3
295	1	42	19	23	67	4.64	2.325	4.862	22	44.2	8	4.44	9	104	1.388	6.84	68	2.314	166.5	138	3.5	105	275	26	0.04	1313.7	41.9	4.6	2	20	1
296	1	40	26	28	60	9.28	2.35	6.025	23	70.72	19	5.11	12	130	1.615	10.26	66	2.913	291.5	139	4.4	104	282	26	0.56	1823.3	31.3	5.4	2	74	3
297	1	41	15	18	114	4.28	2.525	5.224	25	97.24	27	3.05	11.3	115	1.388	15.39	76	1.513	279.6	142	3.4	103	280	35	0.63	348.8	12.2	10	1	37	4
298	1	39	17	20	54	2.86	2.3	5.069	24	79.56	14	5.66	8.2	113	1.033	13.68	68	1.005	350.9	135	3.9	101	269	30	0.65	872	29.7	5.4	2	46	3
299	1	40	12	23	45	2.86	2.275	4.034	23	70.72	19	4.11	6.6	116	1.195	10.26	70	0.689	202.2	141	3.5	106	278	30	0.12	559.5	15.9	5.1	2	29	4
300	1	41	104	81	97	4.28	2.375	5.017	21	97.24	52	4.61	8.8	200	1.615	13.68	72	2.247	434.2	138	4.5	105	275	31	0.22	493.8	26.3	5.4	1	22	4
301	1	42	10	18	48	1.07	2.275	4.112	23	61.88	8	5	6.6	103	1.259	22.23	75	0.44	166.5	137	3.7	106	270	33	0.04	265	25.6	4.9	2	21	3
302	1	37	28	23	86	5	2.45	6.982	23	70.72	14	4.88	9.3	100	1.873	6.84	71	3.353	303.3	139	4.3	103	277	34	0.78	1010.2	40.3	5.8	2	23	1
303	1	42	32	29	74	3.57	2.325	4.603	22	106.08	58	5.05	15.4	133	1.421	18.81	70	2.179	356.9	140	3.6	105	278	28	1.21	496	17.4	4.8	1	32	4
304	1	41	33	29	66	4.64	2.275	4.138	24	53.04	16	5.33	10.7	112	1.13	5.13	69	0.756	190.3	136	3.6	103	272	28	0.07	584.4	19.5	5.2	2	29	1
305	1	31	16	15	91	17.85	2.125	5.224	16	442	26	4.88	10.2	113	1.808	10.26	66	2.687	374.7	138	4.2	111	288	35	0.39	475.7	28.5	5.7	1	62	4
306	1	42	35	29	30	5	2.275	7.034	25	106.08	45	5.38	22.4	121	1.292	17.1	69	1.942	356.9	138	4.3	100	276	28	0.21	613.8	34.9	5.9	1	55	1
307	1	50	25	25	66	4.64	2.6	4.267	27	106.08	43	4.83	17.2	132	1.518	8.55	75	1.671	291.5	142	3.9	103	283	25	0.03	566.3	26.5	5.2	1	22	4
308	0	42	19	25	80	5	2.45	6.258	29	79.56	16	5.38	20.8	136	1.421	17.1	68	1.614	327.1	138	4.4	99	276	26	0.07	770.1	58	5.2	2	81	3
309	1	39	44	48	79	3.21	2.2	4.086	24	53.04	50	7.11	20.2	135	0.969	11.97	67	1.073	202.2	135	3.9	101	270	28	0.33	994.3	39.6	7	2	61	1
310	1	43	16	22	68	6.78	2.375	4.991	23	114.92	14	5.05	19.3	112	1.259	8.55	67	2.066	321.2	135	3.8	101	272	24	0.02	729.3	39.6	4.9	1	74	3
311	1	42	31	36	67	3.93	2.25	6.387	25	88.4	25	6.99	15.2	148	1.13	18.81	68	1.264	440.2	140	4.1	101	280	26	0.74	668.2	19	5.4	1	79	3
312	0	41	19	21	76	3.21	2.425	5.069	26	61.88	25	5	10.2	110	1.227	13.68	68	0.926	249.8	140	4.4	103	278	28	0.13	677.2	41.7	5.2	1	73	3
313	1	48	48	31	100	2.14	2.425	3.879	27	70.72	20	6.44	14	140	1.162	10.26	81	1.253	279.6	139	4.8	101	276	33	0.12	695.4	39.6	8.6	1	40	3
314	1	40	16	25	93	4.28	2.375	6.568	29	61.88	14	4.39	20.6	134	1.324	11.97	67	1.05	255.8	142	4.1	103	282	27	0.08	437.1	27.6	5.2	2	73	3
315	1	43	16	17	68	7.14	2.4	5.25	24	53.04	17	4.5	9.7	104	1.388	6.84	68	1.456	136.8	141	4.2	104	283	25	0.23	586.6	36.5	5.3	2	48	3
316	1	46	38	43	63	5.36	2.5	5.948	26	79.56	43	4.44	29	131	0.936	47.88	81	0.723	333.1	138	4.3	100	275	35	0.19	616.1	34	4.6	1	51	3
317	1	34	15	18	53	3.57	2.35	5.198	21	44.2	7	4.94	22.4	97	1.162	11.97	60	1.389	166.5	138	3.6	106	274	26	0.82	543.6	15.9	4.8	2	20	3
318	1	44	32	22	35	5.36	2.45	5.612	25	97.24	38	4.55	16.8	104	1.647	15.39	67	4.098	237.9	136	3.8	99	272	23	0.14	684	21.3	5.6	1	31	3
319	1	43	21	29	62	4.64	2.325	4.344	25	106.08	28	5.94	21.9	125	1.195	11.97	74	0.948	511.5	141	4.1	106	282	31	1.74	333	19	5.8	1	65	4
320	1	32	13	15	53	2.5	2.175	6.206	19	61.88	13	4.16	13.8	118	1.356	8.55	61	1.445	190.3	135	3.6	104	267	29	0.86	541.3	23.3	4.5	2	20	3
321	1	42	34	29	114	5.36	2.475	4.939	27	70.72	121	6.16	13.4	122	1.195	8.55	72	0.937	237.9	141	3.4	105	283	30	0.22	797.3	62.7	5.3	2	51	3
322	1	37	15	21	101	3.57	2.375	5.844	24	61.88	8	4.39	3.8	183	1.421	8.55	76	3.669	303.3	140	3.9	105	277	39	0.34	808.6	37.1	4.4	2	20	4
323	1	29	33	34	109	0.71	2.075	8.379	20	44.2	21	4.66	8.4	94	1.259	8.55	55	3.229	160.6	123	3.6	94	243	26	4.76	835.8	35.3	4.4	2	22	3
324	1	32	74	36	51	2.86	2.25	2.87	26	97.24	76	8.44	9.7	113	1.001	27.36	59	1.773	220.1	139	3.8	101	279	27	0.28	822.2	24.7	6.7	1	57	3
325	1	41	29	29	82	3.93	2.325	4.526	26	114.92	23	4.72	17	123	1.292	15.39	65	0.542	350.9	139	4.1	104	276	24	0.1	323.9	34.4	5.4	1	41	4
326	1	39	28	24	91	3.21	2.325	4.189	24	61.88	25	5.61	10.2	170	1.033	11.97	69	3.206	261.7	139	4.1	103	276	31	1.38	641	21.1	6.1	2	66	3
327	0	44	20	18	37	5.36	2.425	5.637	23	61.88	18	6.44	27.8	97	1.227	13.68	71	2.111	339	138	4.3	104	277	27	0.09	548.1	20.2	5.8	1	67	3
328	1	39	17	25	71	7.14	2.425	6.413	21	97.24	23	5.44	8.2	175	1.227	13.68	77	1.535	440.2	140	3.9	106	282	38	0.67	369.2	29.2	5.6	2	61	4
329	1	43	13	23	71	1.07	2.35	5.327	25	79.56	11	4.55	2.7	137	1.485	8.55	72	1.524	232	140	3.8	103	275	30	0.01	301.2	8.4	5.4	2	37	4
330	1	39	22	48	49	2.86	2.3	5.896	24	61.88	17	4.61	22.6	138	1.227	11.97	71	1.423	232	140	3.8	103	277	32	0.68	650.1	19.3	4.9	2	33	3
331	1	41	44	50	75	2.5	2.4	3.362	24	53.04	181	5.22	32.2	126	1.195	15.39	80	1.084	291.5	140	3.5	106	277	39	0.01	561.7	29.2	5.4	2	49	4
332	1	44	37	27	97	3.93	2.4	4.215	24	79.56	60	11.6	23.6	100	1.227	8.55	72	2.427	303.3	138	3.7	104	281	28	0.04	733.9	24.2	7.5	1	56	1
333	1	42	15	19	60	5.71	2.525	4.37	24	88.4	19	5.05	13.4	153	1.388	10.26	73	0.655	327.1	140	3.9	106	280	31	0.05	371.5	16.3	5.9	1	29	4
334	1	46	20	26	63	3.93	2.45	5.948	24	79.56	14	5.27	24.7	89	1.324	8.55	70	0.926	327.1	139	4.4	103	277	25	0.09	772.4	35.3	5.7	2	54	1
335	1	45	21	24	48	6.43	2.325	7.086	26	97.24	26	5.55	25.4	148	1.292	18.81	74	5.498	356.9	139	4.3	101	280	29	0.06	1139.3	90.6	5.4	1	77	3
336	1	46	19	28	62	3.21	2.425	6.232	25	79.56	16	4.83	12.2	128	1.033	10.26	78	1.039	243.9	140	3.9	104	277	32	0.1	677.2	32.2	5.6	2	60	4
337	1	38	15	17	82	4.64	2.225	7.163	23	70.72	16	5.55	10	151	1.066	10.26	72	1.118	356.9	139	3.7	107	278	34	0.79	351.1	11.8	5.9	2	63	4
338	1	44	17	24	104	5.36	2.4	6.103	24	88.4	22	5.55	5.2	122	1.292	6.84	80	1.682	291.5	139	4	104	278	36	1.51	344.3	35.8	5.9	2	73	3
339	1	52	25	24	61	4.64	2.475	5.56	24	79.56	10	5.61	23.8	139	1.066	18.81	81	0.497	297.4	140	3.6	102	280	29	0.11	466.6	41	5.5	1	23	1
340	1	34	32	27	97	4.64	2.5	6.905	27	61.88	37	5.16	6.3	141	1.259	10.26	74	4.064	380.7	138	4	102	275	40	1.08	625.1	23.6	5.6	2	51	3
341	1	40	26	23	73	4.64	2.325	5.379	24	70.72	27	5.33	6.4	154	1.066	15.39	73	0.768	255.8	139	3.3	105	278	33	0.54	448.5	14	5.7	2	44	4
342	1	42	11	20	50	4.64	2.3	5.715	24	70.72	15	4.72	15.2	150	1.162	13.68	71	0.869	315.2	137	3.9	103	273	29	0.07	690.8	34.2	5.4	2	46	3
343	1	45	31	28	79	7.85	2.3	6.413	26	97.24	36	4.55	37.6	231	1.033	15.39	74	1.287	339	139	4.2	104	280	29	0.13	557.2	17.7	4.2	1	51	3
344	1	37	17	17	53	5	2.3	4.526	23	79.56	16	5.44	10.7	111	1.162	8.55	64	1.242	368.8	141	3.7	108	282	27	1.28	715.7	34	5	2	24	3
345	1	45	14	24	63	4.28	2.4	4.344	28	79.56	16	4.55	14.1	109	1.292	8.55	76	0.7	321.2	139	4	103	276	31	0.03	500.6	21.5	5	1	22	1
346	1	29	13	12	63	1.07	2.275	7.241	19	61.88	13	4.44	8.6	142	1.259	10.26	62	1.773	226	136	3.6	107	267	33	0.88	516.4	19.5	5.2	2	31	4
347	1	45	32	26	78	5.71	2.4	6.698	24	79.56	70	5.38	21.3	107	1.098	13.68	75	1.569	493.7	138	3.8	104	277	30	0.14	403.2	25.4	5.6	1	37	1
348	1	42	16	19	37	2.86	2.3	4.189	23	53.04	10	5.5	11.8	103	1.421	6.84	68	0.497	237.9	140	3.7	107	278	26	0.08	693.1	30.6	5.2	2	33	1
349	1	49	21	27	48	5.36	2.5	5.793	26	88.4	13	5.94	11.5	152	1.162	11.97	75	1.061	350.9	140	4	102	281	26	0.05	609.3	41.2	5.4	1	81	3
350	1	42	14	21	123	4.28	2.475	6.568	25	70.72	19	4.72	11.1	133	1.292	8.55	66	1.987	273.6	144	4	108	286	24	0.44	530	24.5	6	2	61	4
351	1	40	124	164	60	3.93	2.5	4.681	26	79.56	364	4.05	17.9	159	1.615	10.26	85	0.576	356.9	139	3.9	101	276	45	0.06	362.4	17	5.4	1	48	4
352	1	41	54	38	112	3.57	2.375	5.819	24	53.04	22	4.94	8.4	158	1.582	8.55	79	1.332	315.2	138	4.1	101	274	38	0.34	1936.6	26.7	4.6	2	28	1
353	1	40	36	29	96	5	2.525	6.206	26	53.04	21	4.72	24.4	98	1.711	8.55	74	3.556	279.6	139	4.4	103	277	34	0.49	944.5	33.1	5.5	2	39	1
354	1	39	12	16	42	3.57	2.275	5.637	22	61.88	31	7.77	26	95	1.324	5.13	68	3.771	255.8	138	4.1	104	277	29	1.08	423.6	13.6	6.7	2	41	5
355	1	46	26	31	78	7.85	2.35	4.732	25	97.24	31	4.39	15.4	187	1.582	11.97	69	2.326	374.7	143	4.2	106	287	23	0.14	937.7	48	6.1	2	77	3
356	1	42	22	20	112	5	2.325	4.681	24	79.56	19	15.71	17.4	120	1.195	15.39	70	1.163	327.1	136	4	101	283	28	0.11	688.6	24.9	10.1	1	62	5
357	1	39	16	19	53	7.14	2.425	4.888	26	114.92	16	7.49	11.6	154	1.485	11.97	67	1.705	368.8	142	3.3	101	288	28	0.1	819.9	46.7	6.8	2	74	4
358	1	35	23	23	59	3.57	2.35	4.241	20	53.04	13	5.33	5.2	145	1.195	6.84	69	0.779	249.8	138	4.1	108	274	35	0.1	749.7	25.6	5.5	2	30	4
359	1	41	16	23	68	3.21	2.35	4.965	26	88.4	7	4.77	13.1	124	1.195	15.39	76	0.903	261.7	137	3.6	100	272	35	0.1	996.6	69.1	5.5	2	58	3
360	1	43	46	42	120	2.5	2.225	4.655	21	88.4	18	4.33	11.5	158	0.807	8.55	66	0.7	315.2	141	3.4	108	278	23	0.12	482.4	35.6	5.2	2	59	3
361	1	30	12	20	494	1.07	2.275	7.861	23	44.2	5	3.28	10.2	163	1.227	6.84	63	4.313	261.7	139	4.2	104	272	33	0.78	643.3	18.8	5	2	29	1
362	1	44	17	20	79	5.36	2.425	6.982	28	53.04	15	4.55	13.3	104	1.647	10.26	80	4.222	166.5	138	3.7	100	276	36	0.2	1678.4	40.3	5.8	2	59	1
363	1	40	19	21	65	7.14	2.45	4.629	23	97.24	23	14.32	18.3	107	1.098	6.84	73	2.834	410.4	136	4.1	100	283	33	1.24	552.7	48.7	7.8	1	70	1
364	1	39	20	15	57	6.07	2.35	7.422	23	88.4	32	5.38	22.9	127	1.162	18.81	64	1.4	392.6	137	4.4	105	275	25	0.23	684	23.6	5.6	1	47	3
365	1	46	26	39	52	5.71	2.375	4.189	26	97.24	36	5.11	37.3	137	1.066	23.94	72	0.869	315.2	135	4	101	271	26	0.09	516.4	21.7	5.5	1	24	1
366	1	42	15	29	57	6.43	2.425	5.353	24	79.56	14	6.55	13.3	144	0.872	11.97	70	0.598	291.5	140	4.2	105	282	28	0.03	466.6	24	6.1	1	80	3
367	1	43	95	125	47	7.5	2.35	4.163	24	132.6	28	4.66	9.9	346	1.162	15.39	76	1.016	434.2	142	4.5	109	285	33	0.8	779.2	44.6	8.6	1	60	4
368	1	42	17	17	61	4.64	2.475	4.551	22	61.88	16	4.39	3.6	108	1.711	5.13	76	1.513	309.3	140	4.1	106	278	34	0.53	559.5	17	5.5	2	44	3
369	1	43	48	32	89	4.28	2.325	4.991	21	70.72	114	4.72	37.1	147	1.098	17.1	74	0.768	339	137	4	106	273	31	0.3	1053.2	15.2	5.3	1	34	1
370	1	41	28	29	71	7.85	2.4	7.267	25	88.4	26	10.94	18.1	109	1.356	15.39	68	6.955	339	142	4.5	107	292	27	0.32	708.9	36	8.4	1	61	1
371	1	39	21	27	77	5.36	2.2	5.819	27	97.24	19	6.16	20.4	144	1.195	13.68	76	0.779	196.3	139	4.1	103	279	37	0.15	1007.9	41	5.6	1	77	3
372	1	48	20	29	65	3.57	2.35	3.103	24	79.56	11	4.5	25.8	141	1.001	17.1	76	0.485	321.2	139	3.7	104	276	28	0.02	822.2	29.2	4.8	1	25	3
373	1	43	23	30	53	5	2.4	5.663	29	88.4	16	5.16	16.7	169	1.066	10.26	74	1.005	261.7	136	3.1	98	272	31	0.04	736.1	133.4	5.2	2	66	4
374	1	45	12	22	57	4.28	2.45	6.517	25	88.4	8	5	2.9	158	1.098	8.55	68	1.084	202.2	139	3.6	106	277	23	0.04	428.1	19	5.5	2	53	4
375	1	39	14	23	54	2.14	2.25	4.784	24	70.72	12	5.05	22.4	158	1.13	20.52	76	0.35	267.7	139	4	107	275	37	0.1	400.9	10.2	4.7	2	33	4
376	1	37	16	22	51	2.5	2.275	7.499	26	70.72	12	6	16.3	133	1.227	5.13	65	2.077	232	139	3.6	103	276	28	0.65	518.7	26	5.3	2	29	3
377	1	40	21	16	62	3.57	2.25	4.293	26	53.04	21	5.11	12.2	121	0.775	6.84	67	1.547	261.7	139	3.8	103	276	27	0.2	736.1	29.2	5.4	2	30	1
378	1	37	14	22	63	4.64	2.275	6.413	24	79.56	26	4.83	13.8	138	1.259	11.97	67	1.626	220.1	136	3.8	103	271	30	0.05	629.7	27	5.1	2	79	3
379	0	42	36	28	68	6.43	2.4	3.155	26	97.24	45	15.15	12	139	1.098	13.68	73	1.614	392.6	138	4.7	100	287	31	1.5	815.4	21.5	7.3	1	73	1
380	1	39	17	22	66	5	2.4	4.344	24	88.4	105	5.77	9.1	98	1.195	10.26	69	1.49	422.3	139	3.5	103	278	30	1.23	400.9	15.9	5.6	1	65	4
381	1	38	18	23	85	2.14	2.4	5.896	24	70.72	9	4.72	5.7	120	1.098	5.13	68	2.495	273.6	140	3.8	106	276	30	0.07	946.8	33.1	4.9	2	22	3
382	1	44	23	25	58	4.28	2.4	7.086	23	88.4	20	7.99	15	142	1.259	17.1	73	2.608	410.4	139	3.8	103	280	29	0.06	557.2	24.2	6	2	81	3
383	1	38	194	172	73	2.86	2.35	4.163	26	79.56	98	5.27	31.9	199	1.259	10.26	81	1.603	410.4	136	4	102	270	43	0.05	704.4	39	5.6	1	48	4
384	0	40	16	21	49	9.28	2.375	6.31	23	114.92	9	6	14.7	132	1.485	18.81	73	2.303	315.2	140	4.5	108	285	33	0.08	1091.7	98.1	5.5	2	85	3
385	1	43	52	32	61	7.14	2.425	5.612	23	79.56	107	10.49	29.2	114	1.066	10.26	72	7.18	291.5	135	4.6	101	278	29	0.32	822.2	25.6	7.4	1	50	2
386	1	41	24	21	72	4.28	2.325	5.844	22	61.88	21	5.44	22.2	114	1.066	6.84	75	2.134	291.5	138	3.8	105	275	34	0.43	561.7	20.2	5.4	2	35	1
387	1	41	21	24	62	3.57	2.55	4.112	27	88.4	25	6.66	12.2	114	1.195	8.55	75	0.565	333.1	137	3.7	99	274	34	0.17	255.9	22.4	6.2	1	60	4
388	0	42	21	33	64	6.43	2.375	4.81	27	88.4	35	4.94	24	208	1.066	15.39	69	0.982	350.9	140	3.9	103	281	27	0.4	659.1	43.3	5.7	1	79	3
389	1	42	47	35	56	4.64	2.275	6.077	25	53.04	102	4.72	14.3	108	1.356	11.97	78	1.276	333.1	140	3.6	105	279	36	0.1	468.9	14.5	5.2	2	28	1
390	1	51	20	20	68	5.36	2.5	3.362	25	61.88	9	4.94	18.1	85	1.195	10.26	74	0.926	261.7	139	3.9	101	278	23	0.05	339.8	11.1	5	1	40	1
391	1	40	73	36	55	1.79	2.425	3.801	24	53.04	44	5.66	12.5	137	1.098	10.26	73	1.208	196.3	140	3.9	106	277	33	0.06	475.7	26.3	5.6	2	27	1
392	1	43	23	19	87	3.93	2.4	7.034	25	70.72	47	5.88	3.8	135	1.098	8.55	73	3.703	303.3	141	3.5	105	281	30	5.18	226.5	15.2	5.4	1	30	1
393	1	42	99	92	71	2.5	2.2	4.112	24	70.72	147	5.16	24	146	1.195	20.52	80	1.095	350.9	135	3.7	100	268	38	0.05	713.5	52.8	5.2	1	53	1
394	1	39	24	23	55	4.64	2.4	4.577	22	70.72	14	5.44	15.6	146	1.421	13.68	66	1.603	261.7	140	3.9	106	279	26	2.77	693.1	18.6	5	2	45	3
395	1	42	12	18	48	2.86	2.375	4.112	22	61.88	14	5.27	9.3	102	1.259	11.97	70	0.35	154.6	138	3.9	108	274	28	0.11	265	15.4	5.2	2	21	5
396	1	39	12	19	86	1.07	2.325	5.482	23	79.56	29	3.89	8.1	134	1.421	3.42	73	1.603	285.5	140	3.7	105	274	34	1.73	314.8	17.7	5.6	1	65	4
397	1	45	35	23	65	3.57	2.525	7.06	25	97.24	43	6.11	9.5	118	0.969	15.39	71	3.105	422.3	139	3.6	102	277	27	0.16	434.9	13.4	4.8	1	33	3
398	1	45	22	22	68	3.21	2.375	5.508	27	70.72	16	5.66	10.7	141	1.227	11.97	72	0.474	297.4	137	3.7	101	273	27	0.02	801.8	32.2	5	1	50	3
399	1	45	49	22	72	5.36	2.375	5.767	23	70.72	23	4.55	21	99	1.13	10.26	73	1.197	333.1	137	4.2	106	274	28	0.28	557.2	20.6	5.4	1	32	2
400	1	44	16	22	104	9.64	2.35	4.344	27	70.72	18	6.94	11.5	128	1.259	5.13	72	1.208	291.5	139	4.6	104	284	28	0.51	912.8	29.7	6.4	2	62	1
401	1	44	42	34	77	3.21	2.425	5.25	25	106.08	26	4.22	19.3	129	1.324	10.26	70	1.705	410.4	143	4.1	103	282	26	0.04	459.8	20.2	5	1	41	3
402	1	40	37	36	97	2.86	2.25	6.879	25	53.04	18	5	22.4	149	1.292	15.39	73	2.077	232	139	4.2	105	275	33	0.19	663.6	36	5.6	2	62	1
403	1	43	15	22	59	6.07	2.35	5.379	30	106.08	12	4.27	14.3	95	1.259	11.97	71	0.531	255.8	141	3.7	103	282	28	0.14	527.7	37.8	5.4	1	40	4
404	1	27	18	27	206	3.93	2.225	7.784	23	53.04	26	3.89	26.3	143	1.421	10.26	52	2.393	285.5	136	4.1	104	270	25	0.26	1007.9	36.5	5.1	2	26	3
405	1	39	28	23	73	4.28	2.25	4.474	23	106.08	13	4.33	17.2	131	1.001	15.39	67	3.285	428.3	138	3.8	103	274	28	0.21	559.5	8.2	4.7	1	62	3
406	1	46	31	34	94	10.35	2.525	5.405	26	79.56	55	4.83	10.7	155	1.388	8.55	69	0.689	398.5	143	4.1	107	290	23	0.15	1055.5	49.2	5.4	2	72	3
407	1	45	35	32	39	4.64	2.45	3.853	26	88.4	25	5.11	8.6	161	1.582	8.55	72	1.535	386.6	142	4	104	283	27	0.31	564	21.7	5.1	1	22	2
408	1	43	15	18	67	3.57	2.375	5.353	28	61.88	13	4.72	10.9	113	1.356	5.13	66	0.723	190.3	137	3.6	101	272	23	0.26	269.5	13.8	5.1	2	49	3
409	1	44	12	13	30	3.57	2.425	3.75	20	79.56	10	4.27	36.4	125	1.195	20.52	71	0.723	291.5	137	3.9	106	272	27	0.14	487	14.5	5.2	2	20	3
410	1	31	15	17	86	1.79	2.325	5.922	21	53.04	34	5.94	9.1	109	1.259	6.84	61	1.513	220.1	137	3.8	106	272	30	0.84	937.7	41.4	5.2	2	31	4
411	1	43	34	26	136	4.64	2.55	5.405	24	53.04	17	4.16	16.8	104	1.356	8.55	77	1.84	249.8	139	4	105	276	34	1.1	715.7	29	4.9	2	30	1
412	1	40	16	17	64	5.36	2.225	5.87	24	61.88	12	4.5	15	113	1.259	10.26	65	1.208	267.7	139	3.3	103	277	25	0.67	355.6	17.2	5	2	38	3
413	1	40	52	34	79	3.57	2.35	4.991	24	79.56	47	5.05	19.5	129	1.227	17.1	68	2.585	374.7	139	3.6	102	276	28	0.28	720.3	30.8	4.5	2	42	3
414	1	42	18	23	55	3.93	2.275	5.637	24	70.72	18	4.88	16.8	128	1.066	8.55	73	1.106	249.8	140	4.2	104	278	32	0.28	475.7	25.8	5.3	2	47	3
415	1	39	18	20	80	3.57	2.225	6.258	25	97.24	13	4.77	13.4	148	1.13	11.97	66	1.987	392.6	138	3.8	103	274	28	0.26	554.9	25.4	5.6	2	69	4
416	1	40	23	19	90	3.21	2.275	6.206	28	88.4	16	5.22	22.4	116	1.259	15.39	68	1.152	309.3	139	3.6	103	276	28	0.17	398.6	13.6	5.1	1	35	4
417	1	44	16	24	69	3.57	2.4	4.526	26	53.04	18	5.83	7	116	1.324	6.84	67	0.7	196.3	139	4.7	105	277	23	0.36	566.3	19	5.1	2	21	3
418	1	30	13	21	55	3.57	2.325	4.681	24	53.04	9	4.61	10.6	153	1.066	6.84	62	0.847	232	139	3.6	106	276	32	0.38	541.3	32.2	5.1	2	29	4
419	1	45	14	11	51	6.43	2.375	6.439	21	61.88	12	5.44	15.9	99	1.098	15.39	70	1.118	321.2	139	4.3	109	279	25	0.26	806.3	27	5.1	2	30	3
420	1	44	21	24	55	3.93	2.4	4.551	25	61.88	12	4.94	13.6	156	1.324	6.84	63	1.039	291.5	141	3.9	108	280	19	0.23	804.1	30.6	4.6	2	43	3
421	1	38	15	17	105	5	2.3	5.715	26	88.4	22	4.55	14.7	107	1.356	8.55	68	0.926	309.3	139	4.5	104	277	30	0.51	351.1	13.1	5.2	2	63	4
422	1	44	13	17	43	3.21	2.275	4.138	24	70.72	10	4.72	7.9	122	1.098	11.97	66	0.632	279.6	142	3.7	108	281	23	0.06	446.2	16.5	5.1	2	38	5
423	1	41	12	19	60	3.57	2.325	3.905	26	53.04	5	4.5	21.7	90	1.259	13.68	71	0.395	237.9	139	4	105	276	30	0.03	468.9	30.8	4.8	2	26	1
424	1	42	20	21	70	3.57	2.45	5.379	25	61.88	10	5.11	9.7	110	1.195	8.55	78	0.395	196.3	138	4	100	274	36	0.18	509.6	12.9	5.3	2	47	1
425	1	49	75	54	48	5	2.425	5.456	26	70.72	17	4.16	27.6	141	1.421	13.68	81	1.231	327.1	139	3.9	104	277	32	0.1	616.1	31.5	5.1	1	22	3
426	1	41	23	26	74	4.28	2.375	5.12	24	88.4	15	5	7	122	1.292	10.26	70	2.574	297.4	142	4.2	109	282	29	1.87	351.1	14.5	5.8	1	40	1
427	0	41	51	42	83	6.07	2.5	4.448	25	88.4	62	10.82	17.4	156	1.098	15.39	72	2.54	267.7	139	4	102	284	31	0.32	604.8	22	8.2	1	75	3
428	1	42	17	19	90	3.93	2.325	5.767	26	97.24	25	5.83	10.4	112	1.098	6.84	71	1.569	315.2	137	3.8	104	273	29	0.61	371.5	22.9	5.2	1	57	4
429	1	43	19	20	69	6.43	2.275	7.577	23	70.72	23	5.66	12.2	123	1.066	15.39	74	1.829	339	137	4.2	104	276	31	0.14	523.2	29	6	1	51	2
430	1	39	16	22	91	5	2.275	6.646	24	114.92	10	5.61	19	119	1.066	10.26	67	1.671	279.6	142	3.7	109	284	28	0.14	523.2	32.6	5.6	2	53	1
431	1	29	11	16	99	2.5	2.175	7.215	18	44.2	12	3.77	16.8	98	1.195	8.55	59	2.563	226	137	3.8	107	270	30	0.06	917.3	29.7	4.3	2	31	3
432	0	50	18	25	97	10	2.375	4.862	24	141.44	31	5.22	16.5	126	1.421	18.81	79	1.332	487.7	138	5	103	281	29	0.13	1057.8	58.2	4.6	1	85	3
433	1	28	14	21	64	1.07	2.15	2.974	21	44.2	12	5.22	6.4	186	1.292	3.42	59	1.084	333.1	140	3.4	109	276	31	2.41	810.9	28.3	5.4	2	23	4
434	1	47	22	26	77	5.71	2.4	4.241	25	79.56	23	6.16	14.3	123	1.227	18.81	75	0.677	368.8	141	4.1	103	283	28	0.56	1032.8	73.8	4.9	1	76	3
435	1	44	39	28	90	1.79	2.275	5.844	23	61.88	27	4.61	6.1	130	1.421	5.13	74	2.111	291.5	138	3.5	104	272	30	0.42	711.2	20.6	5	2	43	1
436	1	35	16	15	63	2.5	2.25	4.732	25	70.72	9	4.22	7.7	87	1.292	10.26	63	1.456	237.9	137	3.8	103	271	28	5.6	496	14.3	5	2	21	3
437	1	46	23	22	38	4.64	2.45	4.526	25	70.72	15	4.16	41.7	94	1.388	17.1	81	0.948	255.8	137	4.1	100	273	35	0.2	523.2	32.4	4.8	2	27	3
438	1	42	20	26	65	3.57	2.2	5.301	24	61.88	17	5.94	10.7	122	1.13	5.13	78	1.66	261.7	138	3.6	102	275	36	0.46	579.8	26.3	5.9	2	60	1
439	1	35	105	101	55	3.57	2.3	4.655	21	61.88	84	5.61	11.8	129	1.033	11.97	71	1.321	267.7	138	3.7	107	275	36	1.32	346.5	22.7	6.8	2	53	3
440	1	39	20	24	98	10	2.35	5.327	25	141.44	11	4.33	15	162	1.13	15.39	76	1.073	541.3	140	3.7	103	284	37	1.42	2101.9	96.7	5.4	1	81	3
441	1	38	18	20	81	2.14	2.325	6.543	24	70.72	20	4.61	15.6	134	1.033	8.55	73	2.1	261.7	139	3.5	103	274	35	0.59	441.7	24.7	5.4	2	40	1
442	1	40	14	19	40	3.93	2.35	5.043	25	70.72	9	4.22	18.8	94	1.066	8.55	74	1.66	350.9	139	4	103	276	34	0.04	443.9	14.9	4.9	2	35	5
443	1	44	14	20	59	3.57	2.375	5.25	24	70.72	8	4.77	14.1	102	1.001	22.23	75	0.948	279.6	138	4	104	274	31	0.21	808.6	38.3	5	2	36	1
444	1	52	21	23	68	3.57	2.45	6.362	26	106.08	30	4.55	13.3	125	1.259	25.65	78	1.219	416.4	141	3.5	102	279	26	0.1	1075.9	34	5.4	1	55	3
445	1	43	133	68	70	3.57	2.35	6.93	25	70.72	33	5.44	25.3	146	1.066	11.97	69	1.784	333.1	139	4.2	105	277	26	0.22	577.6	47.6	5.9	1	46	3
446	1	40	12	18	55	2.14	2.4	5.741	25	79.56	11	5	24.5	130	1.13	11.97	71	1.016	232	138	4	102	273	31	0.29	536.8	31.3	5.3	2	45	3
447	1	44	20	20	49	5	2.5	3.31	24	79.56	10	4.88	12.5	136	1.292	15.39	73	1.355	374.7	137	4.3	100	274	29	0.07	1229.9	73.6	5.4	2	53	3
448	1	42	27	20	56	5	2.4	5.637	24	88.4	27	5.05	11.8	108	1.098	10.26	68	2.755	350.9	138	4.3	103	276	26	0.29	464.3	12.9	5.5	1	36	3
449	1	41	10	17	82	2.5	2.225	3.801	26	70.72	6	4.39	5.2	101	1.356	5.13	65	0.35	178.4	144	3.6	110	284	24	0.01	414.5	11.6	4.9	2	23	3
450	1	47	15	18	59	3.93	2.425	4.888	24	97.24	17	4.94	10.4	104	1.518	15.39	74	0.79	309.3	140	4	104	278	28	0.05	301.2	20.2	5	1	23	4
451	1	44	28	24	76	4.28	2.4	4.422	26	79.56	29	5.16	10.9	131	1.066	8.55	79	0.756	273.6	138	3.8	103	275	35	0.04	319.4	21.3	5.6	1	40	4
452	1	45	30	25	84	4.64	2.325	3.931	25	97.24	43	6.38	16.3	168	1.259	11.97	74	1.084	547.2	139	3.8	102	279	29	0.32	344.3	18.3	6.3	1	61	4
453	1	41	30	31	42	7.5	2.375	4.06	24	97.24	16	5.5	16.1	154	1.162	13.68	71	0.689	315.2	140	4	105	282	30	0.42	808.6	27	5.7	1	59	3
454	1	47	20	23	73	4.64	2.45	6.413	25	61.88	40	4.39	18.6	67	1.162	17.1	72	2.619	273.6	141	4.1	106	280	25	0.13	856.2	55.9	5.1	2	60	3
455	1	37	18	25	55	1.79	2.275	5.896	25	70.72	27	4.61	17	97	1.13	10.26	70	1.603	249.8	137	3.4	102	270	33	0.12	405.4	19.7	5.7	2	35	4
456	1	42	15	20	61	2.14	2.35	6.155	25	114.92	20	5.05	13.3	98	1.324	8.55	75	0.982	350.9	140	4	106	277	33	0.05	416.8	22.4	5.6	1	25	4
457	1	42	22	20	73	6.43	2.425	5.017	25	132.6	20	4.66	11.8	102	1.066	13.68	72	0.576	487.7	139	4	104	278	30	0.33	881.1	18.6	5.1	1	61	3
458	1	28	19	21	296	1.43	2.2	8.094	21	44.2	20	4.33	8.6	169	1.227	6.84	69	2.032	214.1	137	3.9	105	270	41	0.26	573	14	5.3	2	27	2
459	1	41	32	20	82	5.36	2.4	5.198	23	79.56	39	4.33	10.9	122	1.485	10.26	70	2.935	410.4	138	3.8	104	275	29	0.81	516.4	24	4.9	1	21	3
460	1	30	21	24	62	2.14	2.1	5.12	24	53.04	7	4.33	14.9	116	1.13	10.26	53	1.366	255.8	137	3.7	105	270	23	0.31	946.8	40.8	4.6	2	29	3
461	1	45	19	28	66	3.57	2.475	7.344	28	97.24	27	4.61	15	169	1.259	13.68	68	5.498	434.2	141	3.5	102	279	23	0.08	355.6	10.6	5.2	1	65	3
462	1	41	14	17	84	5	2.275	5.017	21	88.4	25	4.55	5.6	103	1.227	6.84	67	1.75	333.1	143	3.6	110	285	26	0.53	1148.4	19.7	5.6	2	42	1
463	1	41	20	24	41	5.36	2.575	6.362	25	106.08	39	6.88	11.1	123	1.97	11.97	68	7.282	392.6	141	3.8	100	284	27	0.26	600.2	21.7	6	1	65	3
464	1	40	16	17	63	4.28	2.4	4.06	26	61.88	12	6.44	11.6	146	1.227	8.55	71	1.581	339	138	4.3	103	276	31	0.77	887.9	42.1	5.7	2	57	3
465	0	43	17	21	80	8.57	2.375	5.663	26	106.08	33	6.77	8.6	134	1.13	10.26	64	2.653	315.2	143	4.3	107	290	20	0.12	511.9	34.7	6	1	83	3
466	1	38	16	30	72	8.93	2.325	3.801	31	123.76	10	5.5	7.3	181	1.195	11.97	67	1.106	446.1	142	3.8	101	288	29	0.28	1354.5	225.6	5.6	2	83	3
467	1	45	14	21	77	5	2.45	5.25	23	88.4	17	5.16	3.9	109	1.13	8.55	73	0.926	309.3	137	3.7	100	274	28	3.7	355.6	14.9	5.6	1	28	1
468	1	45	37	26	56	3.93	2.425	5.456	26	70.72	105	5.16	10.4	120	1.356	15.39	73	1.648	392.6	140	3.7	104	278	28	0.32	554.9	17.7	5.8	1	62	1
469	1	41	16	20	80	3.93	2.45	4.319	25	61.88	11	4.33	11.8	98	1.162	10.26	73	0.734	345	140	4.1	107	278	32	0.53	421.3	26.7	5.2	2	21	1
470	1	43	34	27	77	3.93	2.45	5.534	27	79.56	39	10.49	10.2	110	1.13	11.97	77	1.795	333.1	141	4.4	102	286	34	0.97	713.5	29.2	8.6	1	35	4
471	1	44	14	19	81	4.64	2.375	5.224	26	88.4	11	4.61	7.5	108	1.098	18.81	72	1.061	309.3	138	3.7	104	275	28	0.33	715.7	32.4	5.1	2	43	3
472	1	34	10	16	39	4.64	2.35	4.655	22	61.88	6	4	3.4	107	1.485	6.84	72	1.185	202.2	133	3.8	102	265	38	0.21	475.7	22	5.2	2	24	4
473	0	40	26	32	107	2.14	2.3	3.931	24	44.2	39	8.72	7.5	140	1.356	8.55	69	1.219	208.2	132	4	96	265	29	0.2	579.8	28.5	7.6	2	77	3
474	1	45	15	20	65	3.93	2.325	4.732	24	88.4	13	6.61	14	127	1.259	15.39	73	1.118	315.2	138	3.4	100	276	27	0.19	958.1	34	5.2	1	50	3
475	1	36	32	24	86	3.57	2.25	4.81	24	97.24	27	5.55	10.2	139	1.13	13.68	63	2.371	327.1	137	4.1	102	273	27	0.7	566.3	9.1	5.5	1	43	3
476	1	43	19	26	67	5	2.375	7.241	25	61.88	22	5.88	6.1	163	1.421	6.84	71	3.906	380.7	141	4	104	282	28	0.69	779.2	50.1	6.2	2	62	5
477	1	47	18	26	68	3.21	2.65	4.655	27	97.24	24	5.83	20.1	117	1.162	23.94	76	0.655	261.7	140	4.7	102	278	29	0.09	342	31.7	6	1	53	4
478	1	44	20	25	56	2.5	2.35	4.681	24	88.4	25	4.5	20.4	106	1.195	11.97	70	1.264	243.9	134	3.6	101	265	26	0.08	376	13.8	5.2	1	30	4
479	1	46	37	32	83	3.93	2.525	9.31	24	79.56	117	5.44	21.7	134	1.356	15.39	81	4.087	309.3	136	4.3	100	271	35	0.09	373.7	57.1	5.7	1	34	3
480	1	32	9	16	115	2.86	2.3	7.396	22	61.88	8	4.44	3.9	133	1.388	11.97	62	2.653	267.7	138	4.1	105	273	30	0.3	611.6	20.4	5.6	2	24	3
481	0	46	25	30	37	7.5	2.375	5.198	28	97.24	24	5.77	10	117	1.292	8.55	70	0.914	303.3	141	4.3	104	285	24	0.06	720.3	40.5	5.5	1	83	3
482	0	39	13	20	64	5.71	2.35	4.862	25	79.56	12	4.44	10.9	139	1.259	8.55	66	1.084	208.2	138	4.2	101	276	27	0.15	1114.4	52.8	5.3	2	85	3
483	1	43	41	33	52	4.64	2.375	3.776	28	88.4	21	5.44	21	146	1.13	18.81	73	1.592	297.4	141	4.4	103	281	30	0.03	971.7	34	5.2	1	66	5
484	1	43	43	30	65	2.14	2.45	4.991	26	88.4	38	5.5	12.4	115	1.162	27.36	68	1.84	345	141	3.7	104	279	25	0.08	314.8	13.4	5.3	1	34	1
485	1	42	64	31	51	5.71	2.325	5.146	25	88.4	56	4.77	17.4	139	1.195	11.97	75	0.61	362.8	137	4.1	103	274	34	0.44	530	28.1	5.3	1	36	2
486	1	48	21	30	56	6.43	2.275	4.293	25	79.56	12	4.22	15.6	145	1.485	8.55	70	2.145	368.8	133	3.8	97	267	22	0.15	1209.5	51.2	5.2	2	81	3
487	1	40	19	22	104	1.79	2.35	6.775	25	61.88	54	5.11	4.7	112	1.066	10.26	70	1.14	291.5	141	3.8	105	278	31	1.27	804.1	39.2	5.9	2	45	3
488	1	41	44	32	49	5	2.375	4.836	24	88.4	25	5.61	22.2	107	1.356	17.1	68	2.043	565.1	140	4	105	280	27	0.31	412.2	10	4.9	1	43	3
489	1	37	20	17	50	3.21	2.45	4.681	25	61.88	18	5.44	17.2	120	1.033	6.84	77	2.461	261.7	139	3.6	104	276	40	0.4	600.2	18.3	5.3	2	35	1
490	1	42	19	22	74	3.21	2.375	8.611	24	70.72	30	5.38	16.7	105	1.098	13.68	70	2.168	321.2	139	4.2	106	276	28	0.47	779.2	35.6	5.3	2	58	3
491	1	38	20	23	62	5	2.325	4.655	24	88.4	18	5.11	9.1	141	1.195	8.55	72	2.224	309.3	141	4.2	108	281	34	0.49	169.9	12.2	5.6	2	61	4
492	1	40	15	18	58	2.86	2.3	4.603	23	70.72	20	5.22	7.7	128	1.421	8.55	74	0.373	237.9	139	3.8	106	276	34	1.56	344.3	21.5	5	2	32	4
493	1	38	17	32	61	4.64	2.325	5.948	23	88.4	25	4.39	12.7	178	1.033	10.26	68	0.756	469.9	138	4.2	105	275	30	0.33	441.7	26.5	5.4	1	76	4
494	1	42	16	16	72	4.64	2.35	4.913	22	61.88	43	5.55	17.7	81	1.453	11.97	70	2.156	410.4	140	3.9	107	280	28	0.25	457.5	31.5	5.3	1	63	1
495	1	35	46	38	282	3.21	2.3	3.284	25	97.24	271	4.77	5.9	77	1.098	10.26	77	0.802	333.1	137	3.8	100	272	42	2.9	344.3	11.1	4.8	1	31	4
496	1	44	15	19	61	6.78	2.4	5.069	24	97.24	17	5.83	13.8	104	1.195	5.13	70	1.558	321.2	142	3.8	106	286	25	2.79	430.4	18.8	5.4	1	53	1
497	1	35	17	18	81	4.28	2.3	4.758	22	79.56	35	4.66	9.7	158	1.195	10.26	66	1.784	404.5	138	3.6	105	275	31	0.7	434.9	14	5.5	2	41	4
498	1	45	17	26	75	5.36	2.375	6.956	22	70.72	14	4.72	28.1	121	1.13	17.1	71	1.411	261.7	140	3.8	106	279	26	0.06	776.9	47.6	5.3	2	55	3
499	1	45	154	90	113	4.64	2.475	4.319	26	61.88	43	5.5	8.6	159	1.066	13.68	75	1.682	362.8	138	3.8	100	276	30	0.1	412.2	14.7	5.5	1	24	1
500	1	37	13	17	64	3.21	2.2	5.172	24	61.88	11	4.05	2	138	1.453	6.84	64	0.519	166.5	140	3.5	106	277	27	0.05	616.1	19.7	9.5	2	42	4
501	1	45	23	22	88	5.36	2.4	4.732	27	88.4	14	4.77	20.1	98	1.227	15.39	69	1.242	386.6	140	3.8	102	280	24	0.14	462.1	17	5.1	1	31	3
502	0	32	10	22	168	4.64	2.625	4.836	27	79.56	169	5.55	4.7	149	1.356	10.26	72	1.885	327.1	143	3.2	101	285	40	4.7	761	20.2	5	2	72	3
503	1	41	15	21	63	4.28	2.35	5.482	23	79.56	19	4.16	16.3	155	1.259	11.97	74	0.463	327.1	137	3.9	104	272	33	0.42	233.3	11.3	5.6	2	20	4
504	1	42	16	20	58	4.64	2.35	5.689	23	70.72	12	4.66	7.3	128	1.162	11.97	73	0.734	345	137	4.2	105	273	31	0.43	482.4	20.6	5.1	2	32	5
505	1	48	52	38	58	3.93	2.425	4.603	23	79.56	13	4.44	18.3	135	1.582	15.39	72	0.361	285.5	139	3.5	104	276	24	0.06	1209.5	67	5	2	38	3
506	1	47	19	27	61	9.64	2.45	3.982	22	106.08	30	5.27	14.5	143	1.292	13.68	77	1.231	368.8	131	4.2	94	268	30	0.1	942.2	55	5.5	2	83	3
507	1	43	16	20	96	3.57	2.425	4.681	28	97.24	18	5.55	15.2	121	1.098	13.68	74	1.863	232	140	3.7	104	279	31	0.06	489.2	22	4.8	1	28	1
508	1	46	24	26	62	3.57	2.5	4.758	30	79.56	22	5	14.5	131	1.485	6.84	75	0.994	309.3	141	4.5	103	280	29	0.04	464.3	20.6	4.9	1	34	3
509	1	40	13	16	106	5	2.325	6.025	24	79.56	37	4.66	12	113	0.904	10.26	73	5.239	345	138	3.4	102	275	33	1.52	423.6	15.2	5.6	1	55	5
510	1	46	13	16	66	3.21	2.35	5.12	22	106.08	14	4.55	18.3	101	1.162	15.39	74	1.231	321.2	140	3.6	106	277	28	0.09	462.1	20.6	4.9	1	28	3
511	1	34	15	19	84	2.5	2.275	7.215	20	44.2	9	3.94	6.1	105	1.421	6.84	70	2.145	208.2	134	3.5	103	265	36	0.48	815.4	14	5.3	2	20	1
512	1	49	35	27	112	3.57	2.525	5.12	26	88.4	26	3.72	27	105	1.582	15.39	80	1.468	458	139	3.9	100	275	31	0.08	303.5	10.6	4.4	1	20	2
513	1	39	16	18	79	3.21	2.35	3.931	24	53.04	8	5.22	6.1	146	1.066	6.84	79	0.666	243.9	140	3.3	108	278	40	0.77	378.3	14.3	5.2	2	40	1
514	1	42	14	19	76	2.14	2.45	4.655	27	61.88	9	4.44	8.6	145	1.259	8.55	60	1.129	196.3	141	3.8	105	278	18	0.05	360.1	18.3	5.3	2	78	3
515	1	32	23	28	63	2.5	2.35	5.922	19	53.04	13	6.61	15	141	1.162	10.26	62	2.743	237.9	137	3.6	106	273	30	0.96	926.4	44.2	4.6	2	36	3
516	1	41	27	26	48	5.36	2.275	4.603	25	114.92	33	4.77	19.5	113	1.421	13.68	63	1.163	386.6	139	4.2	105	278	22	0.23	554.9	22.2	4.9	1	50	3
517	1	45	25	33	55	5	2.475	5.069	26	97.24	25	4.72	22.7	98	1.162	13.68	73	1.411	279.6	140	3.8	104	279	28	0.06	423.6	17.7	5.4	1	39	1
518	1	44	11	14	38	4.64	2.35	4.655	23	53.04	8	4.83	11.5	93	1.162	6.84	76	1.276	226	138	4	106	275	32	0.14	577.6	18.8	5.1	2	24	1
519	0	45	27	26	45	4.28	2.45	4.189	29	79.56	30	9.88	14	122	1.388	15.39	67	1.129	267.7	141	3.5	99	285	22	0.14	1014.7	82.4	7.8	2	78	3
520	1	42	54	28	78	3.57	2.55	6.025	21	88.4	35	4.88	9	70	1.453	8.55	74	1.073	345	141	3.8	107	280	32	0.82	616.1	22	5.4	2	29	1
521	1	41	25	30	127	5.71	2.3	5.793	25	70.72	13	4.88	19.9	187	1.485	8.55	72	0.734	243.9	137	3.9	101	274	31	0.29	493.8	28.8	5.9	2	63	3
522	1	46	89	43	57	6.07	2.425	4.293	23	88.4	39	5.27	18.1	109	1.615	20.52	73	2.202	339	138	3.8	100	277	27	0.1	584.4	26	4.8	1	21	3
523	1	44	19	21	65	3.21	2.35	4.319	25	70.72	13	4.83	16.5	133	1.453	10.26	65	0.824	237.9	141	3.9	105	279	21	0.06	1320.5	44.2	5.7	2	51	3
524	1	41	24	29	63	6.78	2.225	2.715	26	88.4	13	5.33	16.5	145	0.969	20.52	74	0.508	321.2	139	3.8	105	279	32	0.28	511.9	29.9	5	1	25	4
525	1	44	22	30	106	4.64	2.375	6.129	24	61.88	9	5	3.9	145	1.485	3.42	77	1.456	208.2	137	3.9	102	273	33	0.14	1331.8	39.4	5.6	2	85	1
526	1	39	19	24	70	6.78	2.25	4.37	20	159.12	8	7.22	10.6	125	0.904	15.39	64	1.603	321.2	139	3.9	109	282	25	0.6	477.9	10.6	5.4	1	72	3
527	1	44	16	18	63	6.07	2.35	6.853	22	79.56	36	5.16	8.6	149	1.195	11.97	75	1.863	398.5	139	4.3	107	279	31	1.1	414.5	14.9	5.7	2	38	3
528	1	43	29	32	82	6.07	2.4	6	30	88.4	25	5.11	19.7	157	1.13	13.68	71	0.565	368.8	141	4.4	103	283	29	0.12	736.1	31.5	5.2	1	72	1
529	0	37	19	19	100	3.21	2.3	4.422	22	53.04	43	7.83	14.9	145	1.324	10.26	63	2.224	368.8	138	3.9	104	277	26	0.33	1164.2	58.7	6.6	2	69	3
530	0	43	24	25	42	5	2.425	3.853	25	114.92	13	7.55	12	134	1.098	6.84	70	2.585	368.8	138	4.9	101	278	28	0.07	498.3	15.9	6.2	1	85	3
531	0	43	27	38	65	6.07	2.3	5.275	25	88.4	23	5.94	24.5	169	0.969	18.81	69	0.745	356.9	143	4.5	108	287	26	0.22	659.1	44.8	5	1	65	3
532	0	45	27	26	80	4.64	2.45	6.103	27	97.24	22	6.44	20.4	105	1.066	15.39	73	1.118	345	139	4.6	102	279	28	0.25	1202.7	57.1	5.6	1	74	3
533	1	38	28	28	241	5.71	2.4	4.551	23	70.72	219	5.05	14.3	156	1.259	13.68	72	0.542	339	138	4.6	100	276	34	2.36	1304.6	77.9	5	1	85	3
534	1	41	14	24	68	4.64	2.325	5.534	25	97.24	6	4.66	16.1	159	1.292	10.26	65	2.664	303.3	140	4.4	107	279	24	0.1	532.3	24	5.6	2	62	3
535	1	46	24	30	58	6.43	2.45	6.284	25	79.56	13	4.66	22.6	130	1.485	11.97	68	0.61	267.7	138	4.2	103	277	23	0.05	622.9	29.4	5.1	2	48	3
536	1	47	19	21	71	2.86	2.45	5.379	20	70.72	52	4.5	4.7	125	1.421	8.55	80	0.847	273.6	141	4.1	106	279	33	0.44	577.6	29.7	5.6	2	41	4
537	1	40	15	22	55	4.28	2.35	4.267	21	70.72	16	4.44	14.9	110	1.195	6.84	68	1.513	273.6	136	3.7	104	271	28	0.41	491.5	31.3	5	2	27	3
538	1	47	22	24	51	3.21	2.425	5.663	22	61.88	50	4.5	18.8	109	1.324	11.97	74	0.723	232	131	4.5	96	260	27	0.2	711.2	25.8	5.3	2	64	3
539	1	46	63	58	77	5.71	2.4	6.051	24	70.72	84	5.27	14.7	132	1.001	8.55	73	2.721	321.2	140	3.8	104	280	27	0.12	643.3	24.9	5.1	1	40	1
540	1	43	21	22	74	5.36	2.325	5.198	25	79.56	29	5.11	14.3	141	1.356	11.97	73	1.253	339	139	3.8	103	278	30	0.18	487	25.8	5.5	2	50	3
541	1	39	34	26	174	2.5	2.275	4.707	28	79.56	12	3.89	15.8	112	1.13	15.39	59	1.908	267.7	141	4	107	278	20	0.08	487	28.5	5.4	1	62	3
542	1	46	16	17	56	4.28	2.35	4.707	24	61.88	8	2.89	19.3	84	1.162	6.84	75	1.129	249.8	138	3.6	106	273	29	0.08	414.5	22.4	4.8	2	22	1
543	1	46	17	17	55	4.28	2.575	3.879	27	70.72	32	4.77	24.2	82	1.55	13.68	69	0.892	273.6	139	3.9	101	277	23	0.02	896.9	39.6	4.9	2	29	3
544	1	41	29	22	56	4.64	2.4	5.793	25	79.56	25	4.88	11.1	122	1.259	6.84	70	2.529	285.5	141	4.5	105	281	29	0.13	883.4	28.8	5.2	1	37	3
545	0	41	12	20	90	11.78	2.4	4.681	21	167.96	17	4.33	12.5	126	1.421	15.39	71	0.892	345	141	4.3	109	287	30	0.92	1356.7	106	5.6	2	74	3
546	1	41	18	24	81	1.79	2.25	6.258	26	61.88	15	5.66	16.1	154	1.227	8.55	74	2.461	309.3	138	3.9	103	273	33	0.24	407.7	28.8	5.4	2	29	2
547	1	37	103	145	88	5.36	2.35	3.362	26	79.56	138	5.61	34.9	181	1.033	29.07	83	0.869	410.4	136	4.2	103	273	46	0.04	543.6	22.7	5.1	1	58	4
548	1	48	38	28	79	3.93	2.575	6.284	27	97.24	27	4.94	17.7	159	1.162	17.1	74	1.332	475.8	140	4.1	102	278	27	0.08	695.4	49.8	4.9	1	25	3
549	1	31	15	24	103	3.93	2.325	5.456	19	53.04	11	3.89	17	156	1.485	8.55	61	4.539	345	138	3.8	108	273	30	0.76	892.4	44.6	5	2	22	1
550	1	43	27	23	66	5.36	2.4	4.448	26	97.24	14	6.33	40.5	119	0.969	18.81	71	1.468	303.3	140	4.4	105	281	29	0.06	471.1	21.1	6.1	1	61	3
551	1	49	24	23	78	3.57	2.575	3.439	28	88.4	23	4.55	11.8	128	1.195	8.55	76	2.066	237.9	140	4.4	102	278	27	0.28	774.6	43	5.9	1	38	4
552	1	41	24	21	60	5	2.4	4.629	27	106.08	32	4.16	24.9	108	1.453	13.68	74	2.552	398.5	140	4.1	103	279	33	0.1	711.2	17.2	5.1	1	35	3
553	1	45	52	48	107	3.57	2.7	5.043	25	79.56	39	5.22	19.2	200	1.259	8.55	71	0.756	261.7	136	5	102	271	26	0.04	1064.6	33.5	5.2	2	51	3
554	1	45	22	37	71	5.71	2.425	6.93	25	79.56	50	7.72	28.3	147	1.227	25.65	76	0.948	339	137	3.8	100	277	31	0.16	770.1	79.7	5	2	72	3
555	1	47	19	21	58	3.57	2.4	7.008	24	70.72	32	5	14.7	112	1.292	10.26	77	1.874	321.2	140	3.9	104	278	30	0.17	305.8	13.6	5.4	1	55	3
556	1	39	19	40	63	6.07	2.375	5.301	26	88.4	77	5.11	12.2	166	0.969	11.97	85	0.711	517.5	137	3.9	99	275	46	0.1	457.5	11.8	4.7	2	60	4
557	1	42	23	25	121	2.86	2.375	4.526	24	70.72	19	3.44	7.5	179	1.421	10.26	73	0.756	232	139	3.6	105	274	30	0.53	1513	36.2	5.1	2	26	3
558	1	43	19	19	79	5	2.45	6.387	26	79.56	12	5.61	19.5	96	1.356	13.68	71	1.118	190.3	140	4.2	103	280	28	0.04	357.9	27.2	5.4	1	64	3
559	1	44	24	29	72	3.93	2.525	6.025	25	79.56	18	5.22	18.1	101	1.162	11.97	78	0.892	339	137	4.3	100	273	34	0.31	593.4	52.3	5.3	1	56	3
560	1	41	18	19	87	2.5	2.425	5.146	23	61.88	14	5.05	7	138	1.098	13.68	78	0.553	303.3	137	3.7	105	271	37	0.36	333	11.8	5.1	2	26	4
561	1	45	15	25	56	3.57	2.725	4.474	22	53.04	12	4.16	37.4	110	0.807	11.97	77	0.948	321.2	135	4.2	103	268	32	1.06	403.2	33.1	5	2	41	3
562	1	43	12	21	50	3.93	2.35	4.577	23	79.56	9	5.5	20.2	109	1.292	32.49	65	0.881	249.8	140	3.9	106	279	22	0.33	505.1	25.4	5	2	23	3
563	1	42	19	23	74	3.21	2.4	5.146	25	114.92	19	3.89	9.9	117	1.421	11.97	67	2.981	398.5	144	4	106	284	25	0.19	357.9	17.9	5.5	1	43	4
564	1	43	17	19	53	4.28	2.3	5.198	22	61.88	19	5.05	29.6	103	1.227	8.55	73	2.777	267.7	137	4	103	273	31	0.08	1046.4	126.2	4.8	2	48	1
565	1	41	35	29	65	5	2.325	4.784	26	97.24	45	5.77	7.2	129	0.872	6.84	72	2.348	327.1	139	3.5	102	278	31	0.3	686.3	26	5	1	43	4
566	1	45	35	28	58	3.93	2.425	5.301	27	88.4	9	4.83	13.8	117	1.292	15.39	67	3.41	226	140	3.7	105	278	22	0.09	727.1	46.7	4.7	1	38	3
567	1	30	17	24	36	1.43	2.25	8.792	20	53.04	7	4	22.7	90	1.356	15.39	62	2.1	208.2	135	3.6	105	266	32	0.85	702.2	33.3	4.8	2	25	2
568	1	44	16	16	57	3.21	2.325	5.017	28	70.72	20	5.38	20.1	116	1.001	11.97	76	0.813	327.1	141	3.9	104	280	32	0.22	378.3	14.3	5	1	46	4
569	1	44	15	23	66	4.28	2.325	3.258	25	79.56	13	4.27	10.2	102	1.388	6.84	68	1.705	202.2	136	3.5	100	271	24	0.11	1485.8	23.1	4.9	2	24	3
570	1	39	35	25	72	6.07	2.25	4.319	23	88.4	32	6.55	12.9	118	1.13	8.55	61	4.956	374.7	138	4.4	107	278	22	0.53	1150.6	27	5.6	1	45	3
571	0	43	23	27	48	5.36	2.375	4.293	27	79.56	19	4.72	10.7	149	1.324	6.84	69	1.852	309.3	140	4.4	104	279	27	0.1	817.7	41	5.8	2	83	3
572	1	40	41	35	82	2.14	2.4	5.224	22	79.56	25	4.05	15.9	141	1.453	10.26	66	1.106	362.8	140	3.8	108	275	26	0.36	887.9	52.3	5.2	2	28	4
573	1	43	34	32	100	6.43	2.4	6.724	27	70.72	56	5.27	15.4	158	1.55	10.26	72	2.258	321.2	138	3.7	98	277	29	0.44	699.9	31.9	4.9	2	67	3
574	1	46	15	24	66	5.71	2.525	5.819	25	114.92	15	4.22	16.5	168	1.066	15.39	71	1.626	422.3	142	4.1	105	283	25	0.03	772.4	46.2	4.8	1	65	3
575	1	41	20	21	76	4.64	2.35	6.905	26	70.72	38	5.44	7.9	129	1.485	8.55	69	1.829	208.2	140	3.9	102	280	28	2.06	464.3	14.7	5.5	2	52	4
576	1	47	30	27	61	3.57	2.4	5.301	27	79.56	28	4.66	10.6	106	1.033	15.39	76	2.156	208.2	138	3.9	98	274	29	0.16	1164.2	48.5	5.1	1	51	3
577	1	38	22	21	72	2.86	2.3	5.456	25	61.88	21	5.16	13.1	112	1.292	11.97	73	1.931	356.9	139	3.9	103	275	35	0.74	548.1	18.3	5.7	2	29	4
578	1	41	22	28	74	3.21	2.3	4.422	22	97.24	9	4.33	5.6	172	1.001	10.26	72	0.982	255.8	138	4	108	273	32	0.1	364.7	16.1	5.6	2	44	1
579	1	44	20	19	61	2.86	2.275	4.965	21	70.72	20	5.05	9.3	122	0.969	6.84	74	1.49	249.8	140	3.9	107	277	30	0.52	944.5	38.5	4.9	2	45	3
580	1	42	14	18	44	2.86	2.475	5.56	24	61.88	12	6.16	9	99	1.066	8.55	78	0.802	202.2	139	3.9	105	277	36	1.3	702.2	45.1	4.5	2	34	1
581	1	38	36	32	167	4.64	2.7	4.577	20	53.04	190	8.66	15.4	107	1.195	8.55	72	1.084	232	134	4.4	101	272	34	1.82	561.7	12.7	7.1	2	58	3
582	1	39	12	23	65	3.57	2.3	4.655	26	70.72	35	6.11	7.3	183	1.13	11.97	81	1.389	345	135	3.4	99	270	42	0.89	410	14.7	5.7	1	39	4
583	1	40	43	34	86	3.21	2.475	5.741	23	70.72	26	5.77	14.1	145	1.195	10.26	73	2.326	327.1	140	3.7	106	278	33	0.37	570.8	26.5	6	1	45	1
584	1	45	27	24	70	5.71	2.475	4.758	27	79.56	18	4.83	21.3	93	0.969	13.68	78	1.106	339	140	3.7	102	280	33	0.14	550.4	26.5	4.7	1	22	1
585	0	38	17	18	95	8.21	2.35	8.741	24	97.24	40	12.49	15.4	161	1.356	8.55	64	2.755	333.1	133	4.7	101	277	26	1.11	849.4	25.8	8.3	2	64	1
586	1	40	12	16	72	3.93	2.35	4.008	25	88.4	14	5.05	20.8	93	0.969	8.55	69	2.077	327.1	141	4	107	280	29	0.17	647.8	23.8	4.6	2	24	3
587	1	36	14	25	95	10.35	2.325	4.448	24	123.76	41	4.66	6.4	106	1.55	8.55	75	2.258	202.2	141	4.3	107	286	39	0.91	915.1	30.4	4.8	2	64	1
588	1	45	31	30	68	5.36	2.4	7.344	26	114.92	93	6	28.3	145	1.033	17.1	78	1.355	523.4	138	3.6	100	277	33	0.71	650.1	36.9	5.5	1	52	1
589	1	45	106	58	68	5.71	2.35	7.396	26	88.4	47	5.44	12.2	168	1.388	8.55	73	2.743	350.9	140	3.7	103	281	29	0.19	389.6	14.7	5.6	1	23	1
590	1	41	27	31	64	3.21	2.4	4.629	28	79.56	55	2.94	18.1	111	1.324	8.55	69	1.4	380.7	144	3.8	106	283	28	0.13	432.6	36.9	6.3	2	74	3
591	1	40	39	38	78	4.28	2.275	7.887	21	70.72	13	5.66	32.1	135	1.421	8.55	68	2.427	285.5	139	4.4	107	277	28	0.24	792.8	44.8	5	2	33	3
592	1	41	18	24	40	2.86	2.3	4.37	24	61.88	11	4.77	12	130	1.259	6.84	68	0.508	202.2	136	3.9	104	270	27	0.07	1239	18.6	5.2	2	45	3
593	1	45	26	26	66	5.71	2.375	6.646	26	70.72	35	5.77	17.7	138	1.421	11.97	78	1.332	214.1	142	3.6	104	285	33	0.06	860.7	49.6	5	2	71	3
594	1	41	36	25	55	5.36	2.275	6	28	114.92	22	5.88	12.4	119	1.001	17.1	75	1.377	499.6	142	4.3	105	284	34	0.12	727.1	27	5.7	1	60	5
595	1	47	26	23	82	3.93	2.5	4.862	25	70.72	26	4.83	18.1	121	1.55	11.97	69	3.093	273.6	140	4.5	104	278	22	0.21	622.9	37.1	5.1	2	55	3
596	1	42	21	21	61	3.93	2.4	3.646	25	123.76	20	5.16	15.9	141	0.775	15.39	64	0.948	261.7	142	3.7	107	282	22	0.08	545.9	17.9	4.8	1	34	4
597	1	40	13	19	54	2.5	2.225	3.284	24	70.72	9	4.66	2.5	125	0.872	5.13	75	1.039	261.7	139	3.5	106	275	35	0.15	715.7	28.5	5.4	2	41	5
598	1	45	38	30	82	5.71	2.5	4.655	27	106.08	18	3.11	14.9	106	1.485	11.97	71	0.508	452	143	3.9	104	284	26	0.1	289.9	10	5.3	1	39	3
599	1	45	20	24	37	5	2.275	4.06	21	53.04	23	11.16	13.4	136	1.195	15.39	76	4.121	261.7	136	3.7	103	278	31	0.19	910.5	31.7	6.9	1	50	1
600	1	43	19	23	75	2.14	2.375	4.707	25	70.72	21	5.16	10.7	175	1.227	13.68	67	1.829	226	139	3.6	105	275	24	0.13	1189.1	51.4	5.5	1	84	3
601	1	30	16	16	41	3.21	2.225	6.025	22	53.04	17	4.22	12.7	102	1.195	8.55	55	1.231	315.2	138	3.9	106	273	25	0.62	1227.6	49.4	4.4	2	26	3
602	1	44	22	28	46	3.57	2.4	5.275	20	106.08	21	3.5	21.3	124	1.292	15.39	76	1.389	249.8	139	3.9	103	275	32	0.06	473.4	19.3	4.6	1	31	4
603	1	40	33	35	101	2.14	2.325	6.232	24	53.04	29	5.77	5.6	167	1.13	5.13	71	2.845	232	138	3.6	106	274	31	0.3	627.4	24.7	5.9	2	39	1
604	1	45	45	38	113	3.57	2.425	4.603	25	70.72	74	5.22	24	149	1.292	15.39	82	0.768	356.9	137	4	101	273	37	2.31	564	25.4	4.9	1	20	1
605	1	44	29	25	34	4.28	2.325	5.224	25	61.88	14	4.44	8.6	135	1.388	10.26	74	0.463	255.8	137	3.9	104	273	30	0.07	489.2	14.5	5	2	31	1
606	1	42	10	16	56	3.93	2.55	3.957	27	70.72	9	4.33	14.3	100	1.421	8.55	74	0.395	249.8	141	3.8	101	280	32	0.05	439.4	27.4	5	2	20	2
607	1	36	31	26	92	2.14	2.3	4.241	21	61.88	33	7.88	5.4	122	1.195	6.84	69	1.524	297.4	139	4.3	109	278	33	0.96	799.5	15.4	6	2	40	3
608	1	43	19	22	96	3.57	2.425	6.077	27	70.72	18	4.22	14.1	117	1.388	10.26	68	1.118	315.2	139	4.8	103	275	25	0.2	475.7	17	5.2	2	34	3
609	1	43	17	18	77	2.86	2.375	2.457	22	79.56	12	5	23.3	108	1.55	13.68	64	0.485	243.9	140	4	107	277	22	0.04	305.8	4.8	5.3	2	29	3
610	1	42	12	17	45	3.93	2.3	4.629	23	61.88	11	5.05	14.9	105	1.292	10.26	68	0.858	249.8	138	3.7	103	275	26	0.01	582.1	24.2	5.4	2	26	5
611	1	44	66	44	66	5	2.45	5.069	28	70.72	51	17.87	11.1	162	1.292	10.26	75	3.94	327.1	138	3.9	98	288	31	0.35	708.9	24.7	8.8	2	53	1
612	1	43	35	27	67	3.21	2.375	4.707	25	97.24	29	5.66	12.2	131	1.227	8.55	73	1.411	309.3	139	3.4	102	276	30	1.12	588.9	24.2	5.4	1	33	3
613	1	43	17	16	75	3.93	2.525	5.456	25	70.72	10	5.5	15.8	152	1.227	11.97	77	1.016	160.6	138	4	104	275	34	0.05	457.5	24	5.6	2	67	3
614	1	45	16	23	59	7.14	2.55	7.008	28	88.4	33	6.83	15.9	145	1.098	11.97	71	0.553	362.8	143	3.8	102	289	26	0.08	641	45.1	6.3	2	67	4
615	1	39	12	15	67	5.71	2.275	5.508	25	61.88	12	5.72	11.1	105	1.13	11.97	68	2.19	279.6	141	4.1	105	283	29	0.14	511.9	39.6	5.9	2	74	3
616	1	42	15	23	91	4.28	2.35	5.456	27	79.56	18	6.11	15.4	159	0.84	8.55	75	2.179	291.5	141	3.1	103	282	33	1.86	276.3	17.9	6.1	2	63	4
617	1	43	25	21	61	3.93	2.35	5.043	24	61.88	25	5.5	19.3	139	1.324	6.84	71	1.084	226	138	3.5	103	275	28	0.14	686.3	21.1	5	2	31	3
618	1	43	17	27	54	5.36	2.45	5.586	26	70.72	9	4.16	20.4	123	1.356	10.26	70	1.569	321.2	138	4.3	99	275	27	0.14	665.9	48.9	5.2	2	56	3
619	1	41	27	23	64	2.86	2.375	3.336	28	106.08	32	3.61	12.5	111	1.066	11.97	64	0.531	291.5	142	4.2	105	280	24	0.13	550.4	12.2	5.3	1	43	4
620	1	40	14	18	68	4.28	2.175	3.155	21	53.04	8	4.44	15.4	98	1.227	17.1	67	1.027	273.6	135	3.5	105	269	27	0.06	303.5	19.5	5.3	2	21	1
621	1	38	22	20	77	5	2.2	4.37	30	132.6	22	7.27	11.3	133	1.162	15.39	67	3.026	416.4	143	2.9	99	287	29	2.9	636.5	13.4	6.7	1	69	4
622	0	46	33	31	66	6.07	2.3	4.138	26	79.56	19	5.38	22.7	213	1.001	22.23	71	1.569	291.5	141	4	105	283	25	0.05	958.1	44.4	5.3	1	71	3
623	1	30	7	15	52	0.71	2.3	8.741	24	44.2	11	4.44	10.7	88	1.356	6.84	63	2.924	202.2	138	3.7	105	271	34	0.38	629.7	18.8	4.7	2	33	3
624	1	43	17	19	78	3.21	2.325	5.534	29	88.4	17	5.22	14	108	1.098	11.97	74	0.824	327.1	141	4.5	104	280	31	0.17	801.8	15.4	5.1	1	43	1
625	1	44	27	33	49	3.93	2.375	6.103	24	79.56	22	5.83	18.1	245	1.421	17.1	76	0.734	243.9	141	3.6	106	281	32	0.09	588.9	30.8	5.3	2	53	4
626	1	41	19	18	88	3.93	2.35	5.301	25	61.88	19	5.61	8.1	114	1.195	8.55	73	1.118	243.9	140	4.1	106	279	32	1.03	600.2	29.7	5.6	2	47	3
627	1	39	22	27	79	3.93	2.275	5.689	25	61.88	10	4.27	19	156	1.259	13.68	75	0.598	243.9	140	3.7	106	278	36	0.08	1445.1	51	5.3	2	60	1
628	1	32	13	20	122	2.5	2.25	7.836	23	53.04	5	4	18.1	132	1.421	8.55	64	1.276	261.7	138	3.4	103	272	32	0.39	665.9	43.5	5.3	2	27	4
629	1	38	17	20	44	2.86	2.425	5.767	23	61.88	24	5.55	12.4	90	1.098	8.55	74	1.524	196.3	136	4	101	270	36	0.17	509.6	19.5	5.4	2	45	5
630	1	49	15	20	61	3.93	2.4	3.595	24	70.72	12	4.83	9.3	112	1.485	17.1	73	0.621	249.8	136	4.2	102	271	24	0.01	593.4	35.8	4.9	2	26	3
631	1	40	18	17	85	4.28	2.275	3.543	26	61.88	13	7.72	19.7	114	1.162	10.26	73	1.276	243.9	138	3.7	101	278	33	0.52	883.4	17.2	5.8	2	66	1
632	1	38	21	20	72	2.86	2.4	5.379	22	53.04	17	4.88	14.3	102	1.033	8.55	79	1.389	232	135	3.9	103	268	41	0.13	697.6	17.2	5.4	2	42	1
633	1	43	29	28	99	3.57	2.375	5.844	24	79.56	33	5.5	12.7	134	1.033	11.97	70	6.356	297.4	138	4.1	102	275	27	0.57	274.1	6.8	5.3	1	28	1
634	1	46	65	42	90	5	2.525	7.577	19	114.92	131	4.44	28.8	144	1.679	17.1	75	2.834	362.8	140	4	101	279	29	0.04	521	20.2	4.9	1	23	3
635	1	38	31	50	106	2.86	2.425	5.275	28	88.4	228	5.5	13.6	111	1.033	13.68	81	0.723	446.1	139	4.5	102	276	43	0.82	432.6	15.4	5.6	1	65	4
636	0	40	15	28	62	5.36	2.325	6.672	23	114.92	14	6.33	12.5	135	1.098	11.97	63	2.032	339	137	4.1	101	276	23	0.37	1198.2	72.9	6.4	2	85	3
637	1	47	26	34	52	2.86	2.55	5.405	31	123.76	25	4.66	19.9	150	1.162	29.07	82	1.321	398.5	141	4.4	100	279	35	0.06	505.1	41.9	5.9	1	31	4
638	1	41	23	23	91	6.43	2.35	6.646	23	79.56	44	4.94	20.6	117	1.55	11.97	64	1.513	380.7	140	4.5	107	281	23	0.22	405.4	18.3	5.4	2	61	3
639	1	45	124	110	153	4.64	2.45	5.301	20	61.88	225	4.66	6.6	120	1.55	6.84	71	1.14	285.5	138	4.1	105	275	26	0.08	564	31.5	4.7	2	40	3
640	1	47	33	31	92	4.64	2.5	5.017	28	70.72	15	3.61	27.9	147	1.259	11.97	76	1.084	285.5	141	3.9	104	280	29	0.03	169.9	33.1	5.5	1	22	1
641	1	43	50	25	40	4.28	2.375	4.008	23	88.4	19	5.11	23.6	139	1.292	17.1	70	0.813	374.7	137	4.1	104	273	27	0.25	627.4	18.1	4.8	1	20	3
642	1	39	19	27	64	3.93	2.275	4.707	26	70.72	12	9.16	5	116	1.066	8.55	67	1.14	267.7	136	3.9	101	275	28	3.41	1393	37.4	5.8	1	55	3
643	1	46	29	32	53	3.93	2.2	5.741	27	70.72	38	6	24.9	118	1.066	8.55	77	1.242	303.3	140	3.5	103	279	31	0.03	502.8	22	4.9	1	75	5
644	1	44	12	17	67	1.79	2.4	5.146	25	61.88	10	4.83	15.8	120	1.13	13.68	74	1.332	267.7	141	3.9	105	278	30	0.09	387.3	27	5.1	2	43	5
645	1	45	53	29	98	5	2.475	5.482	26	79.56	38	5.77	16.8	164	1.227	13.68	69	1.863	315.2	140	3.6	103	280	24	0.56	881.1	31.3	6.3	2	58	3
646	1	29	10	17	67	1.07	2.3	6.181	22	44.2	6	5.27	3.6	100	1.098	5.13	60	2.54	226	137	3.6	103	270	31	0.34	566.3	17.9	5.1	2	24	4
647	1	46	24	25	78	3.57	2.45	6.258	26	97.24	14	4.61	32.4	102	1.001	18.81	76	1.468	297.4	140	3.8	100	278	30	0.17	376	27.6	5.1	1	31	4
648	1	40	30	21	57	7.14	2.35	6.594	26	79.56	45	6.88	15.2	152	1.356	11.97	65	3.071	321.2	138	4.2	100	280	25	0.38	1026	28.8	5.4	1	69	3
649	1	44	18	20	48	5.36	2.475	5.896	26	53.04	7	5.11	23.6	164	1.162	8.55	76	1.558	154.6	140	3.8	104	280	32	0.31	819.9	32.4	4.9	2	38	2
650	0	39	95	88	78	6.43	2.475	2.87	24	132.6	67	6.55	15.9	111	1.13	15.39	76	0.926	428.3	139	3.6	104	280	37	0.12	838.1	63	5.8	1	85	3
651	1	41	32	30	83	5.71	2.4	6.413	22	88.4	35	5	34.4	136	1.162	13.68	69	1.298	315.2	140	4.3	108	280	28	0.04	493.8	13.4	5.3	1	36	3
652	1	49	20	26	51	4.64	2.4	5.094	26	70.72	14	5.05	14.7	118	1.162	8.55	81	1.4	214.1	139	3.9	101	277	32	0.09	969.4	26.7	4.6	2	28	3
653	1	34	31	34	80	3.93	2.35	6.129	26	61.88	38	15.88	14.1	156	1.13	15.39	71	1.773	303.3	133	4.4	98	276	36	0.94	443.9	24.7	11.7	1	58	5
654	1	41	17	21	55	4.64	2.275	4.5	24	88.4	27	4.77	10.4	144	1.033	6.84	76	1.039	356.9	136	3.9	104	271	35	0.97	396.4	12.5	6	2	47	4
655	1	45	31	20	72	3.21	2.3	4.526	25	79.56	25	5.05	23.5	112	1.098	15.39	73	1.027	452	140	4	105	277	28	0.08	598	16.3	4.7	1	39	5
656	1	43	11	20	48	2.86	2.3	4.319	23	61.88	6	4.66	15.8	97	1.453	10.26	75	0.632	232	139	3.4	106	275	32	0.02	530	41.4	5	2	26	4
657	1	35	23	27	137	2.14	2.5	7.758	20	61.88	11	4.44	19.9	144	1.453	15.39	70	3.568	273.6	135	3.9	100	267	35	0.52	1177.8	49.8	5.1	2	27	5
658	1	38	35	26	110	4.64	2.3	7.706	18	70.72	118	11.6	6.1	123	1.13	13.68	67	3.963	243.9	136	3.9	102	278	29	1.81	654.6	31.7	15.6	2	28	3
659	1	29	14	20	108	0.71	2.15	7.784	22	35.36	8	4	3	131	1.324	10.26	62	1.739	178.4	135	3.7	105	265	33	0.39	693.1	22.2	5.1	2	26	3
660	1	44	20	34	72	5.36	2.4	7.37	23	88.4	24	4.83	34	143	1.518	15.39	73	2.077	309.3	139	4.6	102	278	29	0.32	450.7	30.6	5.2	2	34	3
661	1	45	20	26	74	8.21	2.8	5.12	26	106.08	20	8.66	10.4	141	1.259	11.97	90	3.545	440.2	138	4	98	283	45	1.28	1497.2	99.2	6.6	2	76	5
662	1	42	34	38	100	3.93	2.45	4.707	28	79.56	45	5.55	14	174	1.324	13.68	70	0.835	267.7	140	4.9	102	279	28	0.2	686.3	40.8	5.6	2	49	4
663	1	39	22	19	63	3.21	2.275	5.715	23	61.88	23	5.27	9	120	1.195	6.84	79	2.89	196.3	136	4.1	101	270	40	2.07	829	33.3	6.5	2	41	1
664	1	41	18	25	57	4.64	2.45	5.069	23	61.88	15	5.05	7.9	147	1.324	11.97	69	0.587	315.2	137	3.7	100	273	28	0.09	1055.5	54.4	5.2	2	66	3
665	1	41	24	17	78	1.43	2.375	3.801	28	70.72	22	4.33	11.1	292	1.033	10.26	80	1.05	279.6	142	4.1	105	279	39	1.09	584.4	18.8	4.9	1	26	1
666	1	42	32	25	91	3.57	2.475	4.732	27	79.56	18	6.88	12.7	163	1.324	5.13	66	2.077	267.7	139	3.7	102	278	24	0.4	369.2	16.8	6	2	60	3
667	1	42	25	29	70	4.64	2.3	3.388	22	97.24	52	5.61	16.1	155	1.162	8.55	70	1.197	345	139	4.3	106	278	28	0.11	459.8	15.2	6.2	1	37	4
668	1	37	13	16	76	3.57	2.425	3.879	25	88.4	15	4.05	12.5	82	1.162	13.68	65	0.982	297.4	140	4.4	105	277	27	1.65	511.9	26.7	5.4	1	21	3
669	0	36	19	23	84	6.07	2.3	5.456	24	70.72	25	5.44	12	137	1.388	6.84	56	1.185	214.1	135	4.3	99	272	20	0.93	2876.6	41.9	5.8	2	75	3
670	1	41	12	18	79	5	2.3	3.595	21	61.88	11	4.83	16.8	122	0.936	11.97	72	0.96	309.3	138	4	108	276	31	0.19	654.6	29.7	4.9	2	30	3
671	1	41	24	23	82	5	2.375	4.939	23	79.56	16	5.77	13.8	99	0.969	15.39	71	1.366	339	139	4.3	105	278	30	0.12	684	28.8	6.3	1	33	1
672	1	39	22	21	86	3.57	2.4	5.819	24	70.72	29	4.83	19.5	134	1.453	11.97	68	1.332	291.5	140	4.1	105	278	29	0.26	437.1	39.6	5.1	2	39	4
673	1	45	19	22	64	3.57	2.375	4.319	23	79.56	13	5.66	6.4	170	1.195	8.55	72	1.027	339	140	3.8	105	279	27	0.38	278.6	16.8	5.1	1	33	4
674	1	49	25	31	99	6.07	2.425	4.034	22	97.24	10	4.16	21.7	135	1.421	8.55	78	0.61	380.7	139	4.2	103	278	29	0.04	330.7	16.5	5.4	1	22	1
675	1	43	19	21	49	4.28	2.425	4.965	26	79.56	14	4.72	16.1	132	1.453	8.55	66	0.474	243.9	140	4.2	105	278	23	0.05	819.9	32.4	5.2	2	53	3
676	1	44	37	24	53	2.86	2.475	5.974	23	79.56	24	4.83	16.8	110	0.84	13.68	73	1.468	220.1	140	3.8	106	277	29	0.1	792.8	62.3	4.6	2	28	1
677	0	45	16	25	67	6.07	2.475	4.319	27	79.56	20	6.27	11.1	145	1.162	6.84	74	0.96	184.4	142	4	101	285	29	0.06	582.1	36.9	6.4	2	85	4
678	1	43	23	21	67	4.64	2.375	4.681	21	97.24	73	4.33	18.3	143	1.453	18.81	76	1.174	469.9	137	3.4	104	273	33	0.41	330.7	12.7	5.3	2	42	4
679	1	43	10	20	89	2.14	2.475	8.223	24	79.56	11	6.22	14.5	139	1.324	11.97	76	3.918	160.6	137	3.8	102	272	33	0.24	579.8	29.7	5.2	2	71	3
680	1	45	17	27	48	2.86	2.35	5.637	24	61.88	6	4.88	11.5	153	1.388	6.84	71	1.592	249.8	138	4	104	273	25	0.02	876.6	68	5.2	2	65	3
681	1	39	55	49	60	2.86	2.225	6.465	22	61.88	40	6.16	24.7	131	1.13	11.97	74	0.677	261.7	138	4	107	275	35	0.58	514.2	20.6	5	2	41	5
682	1	27	13	14	75	1.79	2.2	8.689	20	44.2	10	4.44	6.1	88	1.421	3.42	58	2.089	142.8	138	4.2	107	272	30	1.28	534.5	14	5.5	2	25	1
683	1	35	30	49	43	4.64	2.35	2.767	24	97.24	84	6	2.5	248	1.098	10.26	76	0.914	541.3	138	3.9	102	276	40	2.28	1130.2	41.9	6	1	54	4
684	1	42	22	24	43	9.28	2.45	3.957	23	106.08	18	9.49	13.8	148	1.227	8.55	73	0.982	273.6	140	3.8	102	288	31	0.43	414.5	31.5	7.3	2	62	4
685	1	32	19	21	65	1.43	2.275	6.413	21	35.36	8	4.55	9.1	152	1.324	6.84	63	2.856	178.4	137	3.9	103	270	31	0.63	1139.3	29.2	5	2	23	1
686	1	36	32	24	50	5	2.25	3.879	22	79.56	10	5.94	7	101	1.001	8.55	57	0.463	267.7	140	4.1	110	280	22	0.14	475.7	8.8	5	2	48	3
687	1	41	30	19	80	5	2.25	4.267	20	61.88	71	5.55	9.7	108	1.13	6.84	70	1.998	261.7	137	3.7	106	274	29	1.17	527.7	25.8	5.1	2	27	1
688	1	40	13	16	43	4.64	2.5	4.888	25	88.4	17	7.05	10.2	128	1.033	6.84	69	1.682	226	140	3.7	104	281	29	0.49	443.9	15.2	5.8	1	59	4
689	1	46	31	34	75	6.43	2.425	6.775	25	88.4	57	5	9.7	201	1.388	11.97	70	11.166	422.3	140	3.8	102	281	24	1.06	937.7	24	5.2	1	34	3
690	1	41	12	21	70	2.86	2.775	5.25	23	70.72	10	4.66	20.4	116	1.195	6.84	66	0.655	243.9	143	4.1	106	283	25	0.16	240.1	13.6	5.4	2	54	3
691	1	42	37	28	57	2.86	2.35	4.707	25	61.88	27	4.94	21.7	126	1.292	17.1	68	0.881	345	141	4	103	279	26	0.52	1032.8	36.5	5.1	1	30	3
692	1	40	53	35	88	3.21	2.45	6.206	27	88.4	30	4.39	15.6	112	1.388	8.55	76	1.264	410.4	141	3.9	105	279	36	0.18	412.2	21.7	5.6	1	24	4
693	1	42	33	27	117	6.07	2.45	5.586	20	70.72	22	5.72	11.1	150	1.421	6.84	70	1.118	297.4	141	4.1	105	283	28	0.73	591.2	29	6.2	2	62	4
694	1	43	33	22	40	4.64	2.325	4.344	22	70.72	39	5.22	16.1	148	1.356	10.26	69	2.552	398.5	140	4	106	279	26	0.65	611.6	24	6	1	39	3
695	1	31	13	17	157	0.71	2.325	5.819	19	61.88	16	4.94	7.5	145	1.066	8.55	62	2.202	303.3	137	3.8	106	270	31	0.9	613.8	24.5	5.7	2	20	4
696	1	31	17	20	78	1.43	2.35	5.586	21	44.2	8	5.22	13.6	91	1.55	5.13	58	2.258	243.9	138	4.3	105	272	28	0.35	1232.2	34.9	4.8	2	29	3
697	1	41	18	17	57	4.28	2.425	5.508	26	70.72	17	5.33	6.1	134	1.001	8.55	79	0.971	315.2	140	3.9	100	279	38	1.71	482.4	24.2	5.8	2	49	4
698	1	35	11	11	86	5	2.35	4.293	23	53.04	35	7.44	7.9	114	1.195	5.13	68	1.129	309.3	139	4.1	107	280	33	1.75	434.9	13.4	7.5	2	64	4
699	1	46	19	22	57	4.64	2.4	4.862	26	88.4	12	5.16	12.4	135	1.001	15.39	73	1.129	297.4	140	3.9	103	279	27	0.02	534.5	24	5.2	1	31	3
700	1	47	20	19	98	3.21	2.425	4.448	25	79.56	51	5.05	29.9	123	1.098	25.65	70	2.585	339	139	3.7	104	276	23	0.04	246.9	17.9	4.9	1	23	1
701	1	39	37	31	75	4.28	2.325	4.758	20	61.88	7	6.55	5.6	117	1.195	8.55	65	2.958	267.7	138	4.2	105	276	26	0.39	1001.1	40.8	4.9	2	31	3
702	1	33	18	16	87	7.14	2.325	5.379	24	114.92	19	19.48	7.5	183	1.033	6.84	71	1.129	309.3	136	4.8	98	289	38	0.59	337.5	13.8	9.8	1	53	4
703	1	43	31	27	67	5.71	2.35	6.517	21	79.56	20	5.11	22.2	129	1.259	25.65	72	1.671	279.6	137	4.2	106	275	29	0.29	521	22.9	5.3	1	43	1
704	0	47	25	27	88	10.35	2.225	4.008	25	150.28	31	6.33	14.1	154	1.324	13.68	85	2.213	493.7	138	4.1	100	282	38	0.25	1134.8	161.5	6.4	1	70	3
705	1	48	23	23	38	2.14	2.425	4.448	23	53.04	19	4.33	21	111	1.421	17.1	76	0.542	214.1	141	4	105	278	28	0.04	736.1	40.1	5.3	2	29	3
706	1	40	85	62	113	2.86	2.275	3.646	25	70.72	80	22.09	6.6	129	0.872	10.26	74	2.495	249.8	134	4.3	99	283	34	1.06	618.3	27.2	10	1	38	1
707	1	41	16	18	90	6.78	2.3	4.138	25	106.08	14	5.44	18.6	128	1.259	15.39	69	0.666	220.1	136	4.5	101	274	28	0.02	840.3	29.4	5.2	1	74	3
708	1	41	19	26	68	5.71	2.3	6	26	79.56	14	4.39	10.4	185	1.162	10.26	68	1.106	285.5	137	4.7	101	274	27	0.18	781.4	39.2	5.4	2	79	3
709	1	40	28	24	126	4.28	2.35	4.681	22	61.88	20	6.16	9.9	103	1.162	5.13	70	2.631	226	139	3.8	106	278	30	1.04	670.4	21.1	5.5	2	56	1
710	1	44	25	23	69	3.57	2.775	6.387	24	61.88	26	6.33	23.1	113	1.162	11.97	74	1.558	315.2	140	3.6	107	279	30	0.73	722.5	38.1	4.9	2	63	4
711	1	45	33	21	47	5	2.275	5.25	25	97.24	31	6.22	16.8	127	1.162	13.68	68	5.284	404.5	139	4	106	279	23	0.05	1019.3	31.9	5	1	39	3
712	1	43	20	20	45	3.57	2.3	5.56	25	106.08	8	3.22	25.6	121	1.518	8.55	64	2.495	327.1	142	3.9	107	280	21	0.08	366.9	13.4	4.6	1	48	3
713	1	43	60	41	63	3.21	2.375	5.793	23	97.24	371	5.72	23.8	134	1.55	11.97	67	6.04	416.4	139	4	104	276	24	0.1	824.5	40.1	4.8	1	38	3
714	0	40	24	32	72	2.86	2.425	5.25	27	53.04	5	4.83	17.7	121	1.453	11.97	68	1.016	214.1	142	3.8	102	281	28	0.1	1105.3	299	5.3	2	76	3
715	1	39	15	19	72	8.93	2.275	6.025	24	88.4	23	8.55	12.9	126	1.259	10.26	70	2.54	333.1	139	3.3	104	285	31	1.52	847.1	58.9	6.1	2	73	3
716	1	43	21	35	53	3.57	2.375	4.913	23	61.88	28	5.5	13.6	149	1.195	13.68	75	0.745	249.8	138	3.9	105	275	32	1.69	453	21.7	5.6	2	28	4
717	1	42	16	23	51	3.21	2.275	4.267	24	61.88	8	5	10.9	156	1.033	10.26	66	0.497	291.5	138	4.1	104	274	24	1.36	344.3	19.5	5.5	2	45	3
718	1	43	18	23	74	7.14	2.35	5.663	25	79.56	27	5.05	10.4	120	1.195	8.55	77	1.84	333.1	139	3.7	102	280	34	0.3	611.6	34	5.1	2	51	4
719	1	40	20	21	56	3.57	2.425	6.905	24	53.04	20	5.77	11.3	228	1.195	18.81	71	6.616	511.5	138	3.6	104	275	31	0.63	366.9	10.4	5.1	2	42	4
720	1	39	14	17	50	4.28	2.25	5.353	25	70.72	11	4.55	5.6	140	1.518	10.26	64	5.081	255.8	134	3.3	100	267	25	0.51	774.6	20.6	5.3	2	40	3
721	1	43	42	23	49	5.36	2.275	4.112	22	70.72	29	5.22	17	132	0.904	13.68	70	1.806	368.8	139	3.7	108	278	26	0.09	484.7	16.8	5.3	1	32	1
722	1	43	26	27	93	3.21	2.525	4.939	24	79.56	20	4.5	13.3	111	1.388	11.97	74	0.779	243.9	137	4.3	103	272	31	0.07	577.6	50.7	5.3	2	30	4
723	1	43	36	28	84	6.07	2.425	5.405	27	106.08	25	5.11	17.9	134	1.227	13.68	76	2.868	345	139	4.6	101	279	33	0.07	908.3	19.5	5.2	1	40	1
724	1	42	24	22	67	4.64	2.3	4.396	26	88.4	30	5.72	20.2	124	1.066	15.39	66	0.632	410.4	140	4.3	105	280	24	0.07	423.6	16.5	4.6	1	78	4
725	1	41	23	27	90	3.57	2.525	4.06	24	61.88	35	11.44	8.2	134	1.615	6.84	72	2.032	368.8	138	3.8	99	281	31	2.47	819.9	52.8	11.5	2	67	1
726	1	47	23	18	48	3.57	2.475	3.62	28	88.4	20	4.5	18.1	152	1.55	6.84	74	0.553	309.3	142	4	101	281	27	0.02	448.5	22	5.4	1	37	3
727	1	41	65	48	58	3.21	2.5	4.37	23	79.56	41	5.16	22.9	130	1.356	10.26	68	2.89	386.6	137	4	105	272	27	0.37	1383.9	25.1	5.5	1	47	1
728	1	43	12	16	59	3.57	2.575	4.138	29	70.72	52	16.6	11.3	111	1.162	6.84	69	1.694	196.3	136	3.7	99	282	26	0.11	407.7	25.8	12.3	1	64	4
729	1	42	35	25	66	4.64	2.475	3.698	27	61.88	31	5.05	11.3	156	1.292	6.84	78	0.971	249.8	139	4	103	277	36	0.43	505.1	24.5	5.4	2	45	4
730	1	42	22	24	94	5	2.375	4.008	23	53.04	47	11.38	3.9	104	1.066	10.26	71	1.863	190.3	139	4.5	104	284	28	1.72	713.5	30.1	7.2	2	66	1
731	0	42	20	23	93	5	2.45	7.758	28	70.72	30	5.27	15.6	139	1.518	10.26	75	3.184	291.5	140	4.4	100	280	33	1.59	357.9	21.5	5.7	2	64	3
732	1	45	20	26	64	5.36	2.375	5.586	24	88.4	13	4.66	18.8	181	1.453	10.26	70	1.366	333.1	138	4.6	102	276	24	0.01	385.1	16.3	7.2	1	82	3
733	1	42	13	23	83	3.93	2.475	4.163	23	88.4	11	4.88	23.6	143	1.421	8.55	67	0.79	303.3	139	4.2	106	276	25	0.03	600.2	46	5.2	2	67	3
734	1	44	36	24	75	5	2.35	4.551	25	53.04	55	5.66	12.9	104	1.292	5.13	73	1.66	249.8	143	3.9	109	286	29	0.49	577.6	27.2	5.3	2	58	3
735	1	45	18	23	69	13.21	2.325	3.75	25	123.76	17	5.77	12.4	157	1.195	8.55	66	1.648	446.1	142	4.1	109	292	21	0.07	1261.6	59.1	5.4	1	80	3
736	1	39	16	19	32	3.21	2.25	4.913	24	70.72	17	4.16	21.1	119	1.13	11.97	65	1.535	345	140	3.9	108	277	25	0.21	584.4	25.1	4.5	2	27	3
737	1	38	21	23	53	2.86	2.3	5.819	21	53.04	13	4.33	22.7	102	1.066	8.55	71	1.784	71.4	136	3.9	105	269	33	0.2	885.6	43.3	4.8	2	35	3
738	1	40	45	68	333	2.5	2.375	5.715	20	79.56	1479	7.05	16.5	141	1.195	17.1	82	2.642	428.3	140	4.2	105	279	42	0.5	410	10.6	5.2	1	39	3
739	1	29	13	16	121	1.43	2.275	6.568	22	53.04	7	4.05	17.6	122	1.356	13.68	64	2.36	184.4	137	3.9	106	269	35	0.35	736.1	34.7	5.1	2	30	5
740	1	44	39	32	125	3.57	2.275	4.991	22	88.4	22	5.22	5.9	122	1.098	18.81	68	4.651	327.1	139	3.9	106	276	24	0.1	675	12.9	5	1	29	1
741	1	47	32	28	61	6.78	2.325	4.603	24	79.56	20	4.5	21.3	146	1.001	17.1	71	0.937	249.8	140	4	103	281	24	0.09	817.7	29.7	5	1	36	3
742	1	46	33	27	80	5.36	2.425	4.267	26	88.4	20	4.27	19.2	115	1.356	11.97	78	1.073	255.8	139	4	104	277	32	0.03	638.7	27.6	5.3	1	24	1
743	1	43	28	22	64	4.28	2.35	5.844	27	97.24	22	5.55	16.1	122	1.388	15.39	70	3.206	392.6	142	3.9	105	283	27	0.07	428.1	16.8	5.4	1	35	3
744	1	42	64	31	72	4.28	2.35	4.629	27	79.56	43	4.88	15.9	154	1.195	20.52	72	0.598	374.7	141	4.1	106	280	30	0.44	482.4	31	5.3	1	26	1
745	1	43	151	63	49	3.57	2.375	6.232	23	70.72	43	7.33	27.2	115	1.485	13.68	70	2.947	463.9	141	3.8	107	282	27	0.04	385.1	22.7	5.1	1	28	3
746	1	46	18	20	70	3.57	2.4	4.422	23	70.72	12	5.27	10.6	136	1.388	3.42	71	0.497	249.8	141	4.3	107	280	25	0.28	1347.7	54.4	5.2	2	30	3
747	1	44	31	33	85	3.57	2.375	7.034	25	88.4	19	4.94	13.1	177	0.936	20.52	71	1.502	321.2	139	3.8	104	276	27	0.15	600.2	20.2	5.3	2	58	5
748	1	46	34	24	75	8.21	2.35	5.431	24	88.4	49	8.77	13.6	118	1.421	15.39	72	8.772	285.5	136	3.9	101	279	26	0.42	1877.7	24.9	8.1	1	39	3
749	1	40	22	17	61	3.21	2.2	4.138	23	61.88	17	5.27	32.2	110	1.066	10.26	73	1.174	249.8	136	3.5	103	270	33	0.66	500.6	21.7	5.2	2	38	1
750	1	45	42	30	95	3.93	2.35	4.81	26	79.56	19	5.11	30.1	140	1.033	8.55	73	1.129	333.1	139	4	104	277	28	0.04	761	15.4	5.4	1	28	1
751	1	39	16	24	64	2.86	2.275	4.862	23	88.4	24	4.22	13.1	110	1.259	10.26	64	0.734	243.9	135	4	103	267	24	0.04	371.5	14.5	5.5	2	50	4
752	1	35	12	20	51	3.21	2.2	5.379	25	79.56	12	6	11.6	159	1.259	11.97	73	0.869	166.5	139	3.8	105	277	38	0.11	387.3	11.6	5.5	2	38	4
753	1	43	17	26	65	4.28	2.425	5.844	27	97.24	16	4.94	15.4	127	1.098	20.52	76	1.355	410.4	137	3.6	98	273	33	0.1	867.5	40.8	5.3	1	80	3
754	1	42	17	24	96	5	2.4	4.448	26	70.72	15	6.77	11.8	136	1.162	11.97	70	1.276	327.1	140	3.5	103	281	28	0.49	466.6	55.3	7	2	69	3
755	1	40	19	21	65	2.5	2.325	5.948	24	70.72	20	4.05	21	117	1.259	6.84	69	1.49	196.3	139	3.6	106	274	29	0.61	801.8	47.8	4.6	2	33	3
756	1	41	19	22	49	2.5	2.35	7.525	24	79.56	15	4.61	11.3	147	1.001	11.97	71	0.813	291.5	140	4.2	106	277	29	0.53	686.3	21.7	5.2	2	41	3
757	1	47	36	35	80	5.71	2.55	8.741	24	61.88	32	11.82	20.4	118	1.195	13.68	81	6.063	386.6	139	4.3	101	285	34	0.14	466.6	21.5	9.6	1	54	1
758	0	45	29	26	61	4.28	2.325	3.439	24	70.72	34	7.16	30.1	130	1.098	15.39	69	1.806	303.3	140	4.3	104	281	24	0.05	747.5	51.2	6.1	1	72	3
759	1	42	86	59	67	3.21	2.325	4.577	27	79.56	35	6.72	26.9	160	0.969	22.23	71	1.231	374.7	139	3.9	103	277	29	0.17	568.5	20.6	5.5	1	44	3
760	1	42	19	22	62	4.28	2.3	5.301	25	88.4	18	6.05	8.1	135	1.066	10.26	64	1.061	190.3	138	3.7	103	276	22	0.14	543.6	24.2	5.4	1	42	3
761	1	32	10	20	59	2.14	2.2	5.146	19	53.04	7	4.88	4.3	60	1.518	5.13	60	1.163	172.5	134	3.3	104	265	28	0.33	625.1	36	5.4	2	21	4
762	1	44	31	26	20	3.57	2.4	5.482	26	79.56	31	5	10.4	86	1.356	17.1	69	5.205	237.9	139	3.6	104	276	25	0.45	1601.4	36.2	5.4	1	56	3
763	1	45	17	20	39	4.28	2.35	5.275	25	79.56	10	5	26.7	124	1.195	13.68	74	1.005	249.8	137	4.1	100	273	29	0.25	838.1	57.3	5.1	2	46	3
764	1	43	21	23	69	3.57	2.35	4.939	25	70.72	15	4.88	13.3	136	1.195	13.68	71	2.743	362.8	139	3.9	100	276	28	0.36	985.3	23.3	5.7	2	32	3
765	1	43	22	26	81	5.36	2.3	4.655	21	88.4	17	5.83	15.2	120	1.033	18.81	71	0.937	386.6	139	3.9	105	279	28	0.05	586.6	25.1	5.8	1	74	3
766	1	43	32	27	44	3.93	2.45	4.577	22	106.08	34	4.5	23.1	151	1.582	23.94	69	0.79	356.9	138	3.7	103	274	26	0.09	625.1	30.1	5.6	1	31	4
767	1	44	17	24	82	5.71	2.425	5.094	29	97.24	30	4.77	12.9	143	1.259	13.68	75	0.666	333.1	141	3.6	102	282	31	0.2	631.9	26	5.6	1	81	4
768	1	39	23	39	80	3.57	2.3	3.931	28	70.72	11	4.27	11.6	131	1.033	10.26	68	0.576	273.6	141	3.9	105	279	29	0.07	521	40.8	5.5	2	51	3
769	1	39	20	22	99	4.64	2.35	6.181	24	70.72	30	5.61	12.9	149	1.195	8.55	72	0.711	315.2	140	4.3	106	280	34	0.29	278.6	16.1	5.8	2	57	4
770	0	41	17	25	98	5.71	2.35	4.086	30	88.4	27	5.16	11.1	130	1.259	13.68	74	0.677	339	136	3.9	96	273	33	0.26	1698.8	67.7	5.7	2	81	3
771	1	43	46	31	51	5	2.325	4.784	23	88.4	25	5.88	15.2	130	1.162	11.97	74	4.042	398.5	140	4	107	280	31	0.11	627.4	23.6	5.3	1	30	1
772	1	47	17	21	72	5	2.375	5.508	26	79.56	17	9.1	18.1	148	1.066	15.39	73	0.869	297.4	137	4.3	102	278	26	0.18	661.4	50.3	7.3	1	64	3
773	1	32	17	19	74	2.5	2.175	7.422	23	53.04	7	4.44	28.8	121	1.162	6.84	61	1.919	255.8	135	3.3	105	267	29	0.2	761	37.1	4.9	2	27	1
774	1	44	16	23	100	2.5	2.425	5.12	28	106.08	24	5.5	10.7	121	1.259	8.55	71	1.637	345	141	4.3	103	279	27	0.08	672.7	27.6	5.6	1	45	4
775	1	47	22	20	73	3.93	2.55	6.051	27	79.56	31	5.22	18.3	98	1.162	11.97	77	1.174	362.8	140	4.1	103	279	30	0.19	423.6	21.1	5.8	1	49	4
776	1	39	17	16	101	3.93	2.35	6.62	27	61.88	14	17.15	13.1	109	1.388	13.68	69	14.767	261.7	135	4.5	99	281	30	1.14	1243.5	27.6	11.2	2	52	3
777	1	42	24	22	92	3.57	2.375	4.603	22	61.88	64	4.5	21.7	144	1.13	13.68	73	1.953	434.2	141	3.9	107	279	31	0.24	376	11.1	5	2	28	1
778	1	47	22	25	63	5	2.425	4.319	26	79.56	19	3.16	17.6	133	0.936	17.1	77	0.35	249.8	140	3.4	105	278	30	0.06	663.6	26	4.6	1	27	3
779	1	41	19	23	89	3.93	2.325	4.888	23	70.72	27	5.55	8.8	97	1.227	5.13	73	1.953	285.5	136	4.2	100	271	32	0.75	466.6	14.3	5.4	2	33	1
780	1	39	34	27	77	5.71	2.35	5.793	24	79.56	31	4.77	22.9	150	1.195	15.39	71	2.664	303.3	138	3.7	106	276	32	0.1	631.9	25.4	5	1	42	1
781	1	39	39	26	84	1.79	2.275	4.551	25	53.04	64	4.27	8.1	145	1.162	6.84	66	0.802	249.8	140	3.8	107	276	27	0.2	609.3	27.4	5.5	2	34	1
782	1	42	22	34	134	5	2.35	5.198	25	79.56	111	5.66	14.7	154	1.227	11.97	70	2.698	386.6	139	4	101	278	28	0.33	892.4	66.8	5.8	1	42	5
783	1	42	28	19	64	4.64	2.325	6.749	22	88.4	38	4.66	14.5	98	1.292	20.52	66	3.252	350.9	140	4.1	105	279	24	0.38	609.3	33.5	5.4	1	58	3
784	1	41	17	17	62	4.28	2.3	5.275	23	61.88	23	5.33	15	99	1.356	10.26	69	1.197	249.8	138	4	105	275	28	0.2	471.1	29.9	5.5	2	28	3
785	1	42	14	22	73	4.64	2.325	4.37	24	88.4	17	6.05	9.9	115	1.098	13.68	68	1.118	345	138	4.2	104	276	26	0.08	638.7	32.2	5.9	1	82	3
786	1	42	35	26	77	4.28	2.55	6.879	22	61.88	478	9.1	21	102	1.324	11.97	70	2.608	565.1	137	4.1	101	277	28	0.58	774.6	22.2	6.2	1	46	1
787	1	38	20	19	92	3.21	2.3	5.094	23	79.56	42	5.11	18.1	144	0.84	13.68	74	1.4	440.2	137	4	104	272	36	1.43	351.1	9.7	5.5	1	33	4
788	1	40	18	23	59	6.43	2.3	4.319	23	88.4	15	5.5	16.1	82	1.227	10.26	76	2.032	398.5	137	3.8	104	276	37	0.74	443.9	17.7	5.3	1	51	1
789	1	49	10	18	49	3.93	2.525	4.551	25	61.88	15	4.66	17.6	107	1.195	29.07	79	0.576	261.7	139	3.6	102	276	29	0.01	206.1	17.4	5.1	2	21	4
790	1	48	36	29	97	6.43	2.45	6.543	27	97.24	39	4.22	6.1	135	1.324	10.26	79	4.11	553.2	140	3.7	103	280	31	0.27	1186.9	69.5	5.2	1	27	3
791	1	43	17	22	98	3.21	2.375	4.888	23	70.72	22	4.44	19.9	96	1.162	11.97	74	0.847	392.6	136	4.2	104	270	31	0.25	521	12.9	4.5	1	52	3
792	1	40	73	55	60	3.21	2.35	3.077	22	70.72	59	4.66	28.1	174	1.195	8.55	74	0.621	273.6	140	4	105	277	34	0.42	733.9	29.2	5.3	2	20	4
793	1	44	32	26	89	2.5	2.35	5.379	20	61.88	45	4.5	14.3	110	1.227	3.42	80	1.592	279.6	138	3.8	106	273	36	0.28	473.4	26	5.2	2	42	1
794	1	45	14	17	41	2.5	2.425	5.896	23	61.88	12	4.88	11.5	91	1.098	17.1	77	1.185	196.3	138	3.3	105	273	32	0.07	484.7	20.2	5.2	2	27	3
795	1	45	17	21	42	4.64	2.325	5.844	23	88.4	13	5.05	16.3	105	1.388	15.39	74	0.666	202.2	137	4.1	103	274	29	0.04	618.3	48.9	5.4	2	40	3
796	1	45	19	24	55	3.57	2.325	6.543	21	79.56	24	5.27	13.8	109	1.195	15.39	73	1.829	339	135	3.7	103	269	28	0.32	860.7	16.5	4.8	2	45	3
797	1	44	46	31	66	3.57	2.525	5.715	24	97.24	85	7.72	9.9	121	0.872	13.68	78	5.408	392.6	138	3.8	105	277	34	0.25	903.7	30.6	6.2	2	40	5
798	1	39	18	17	70	5.36	2.275	3.103	28	123.76	34	7.11	12.5	134	1.162	17.1	70	2.247	356.9	137	4.1	99	276	31	1.08	788.2	20.6	5.9	1	73	3
799	1	43	57	28	92	3.93	2.5	4.939	25	79.56	48	4.94	7.2	144	1.453	10.26	75	2.495	333.1	141	4.1	105	280	32	0.46	525.5	22	5.4	1	26	1
800	1	41	25	27	72	8.93	2.35	5.327	23	106.08	29	5.77	7.9	132	0.936	13.68	73	4.798	321.2	138	3.7	105	280	33	0.36	412.2	14.9	5.6	1	77	1
801	1	41	34	31	81	3.93	2.375	5.741	28	70.72	34	4.61	11.5	96	1.001	8.55	71	1.513	339	143	4	106	283	30	0.39	453	21.1	5.8	1	38	1
802	1	39	41	30	83	3.21	2.4	4.086	24	97.24	24	12.16	11.6	128	1.001	6.84	71	2.1	362.8	138	3.9	103	281	32	0.8	378.3	18.1	9.2	1	41	4
803	1	45	19	19	61	4.28	2.35	5.017	24	79.56	14	5.38	14.3	98	1.098	13.68	70	0.869	291.5	137	4	103	273	25	0.1	770.1	20.6	5	1	32	3
804	1	45	31	29	50	6.43	2.325	6.594	26	88.4	43	10.16	19.3	163	1.13	13.68	72	2.755	327.1	136	3.9	102	279	28	0.24	296.7	10.2	6.3	1	47	5
805	1	42	32	28	94	3.21	2.525	5.094	25	70.72	180	5.22	15.4	183	1.841	6.84	72	1.4	350.9	143	4.3	103	283	30	0.64	339.8	11.6	5	2	47	3
806	1	35	30	29	63	1.07	2.275	6.439	20	53.04	11	4.11	25.4	124	1.292	10.26	65	1.344	226	136	3.9	106	267	30	0.85	636.5	28.1	4.7	2	28	3
807	1	45	14	24	75	12.14	2.45	3.801	25	141.44	14	5.44	11.6	130	1.324	18.81	73	1.818	392.6	141	4	102	289	28	1.53	980.7	36.2	5.7	2	85	3
808	1	36	18	23	74	2.5	2.3	4.913	26	53.04	18	5.33	7	152	1.259	8.55	62	3.285	249.8	138	3.8	103	273	27	0.66	817.7	18.8	5.1	2	34	2
809	1	39	12	19	53	2.14	2.325	5.12	25	70.72	15	5.22	1.3	91	1.195	10.26	69	1.005	321.2	140	3.7	106	277	30	0.75	1116.6	42.1	4.7	2	50	4
810	1	38	18	24	72	3.57	2.3	5.094	23	70.72	12	5.66	5.4	120	1.324	5.13	68	0.689	285.5	140	4.1	110	279	30	0.6	344.3	12	5.8	2	51	3
811	1	40	80	55	78	5.36	2.375	5.069	24	70.72	129	6.33	18.6	144	1.098	11.97	74	3.06	362.8	138	3.8	105	277	34	0.51	310.3	12.7	5.5	1	43	3
812	1	42	18	18	55	6.78	2.375	4.293	22	88.4	9	4.61	9.9	98	1.13	6.84	75	0.768	214.1	138	4	105	277	33	0.13	582.1	19	5.2	2	32	3
813	1	41	12	19	81	7.14	2.275	5.379	24	114.92	17	4.27	11.8	115	1.388	13.68	66	3.353	345	138	4.3	104	277	24	0.59	1053.2	38.1	5.2	2	62	3
814	1	43	17	25	48	5.36	2.475	5.844	25	70.72	15	5.55	15	103	1.227	8.55	73	0.542	196.3	139	4	104	278	30	0.69	500.6	19	5.6	2	50	4
815	1	45	25	27	68	5.36	2.45	5.482	28	106.08	195	5.27	18.4	105	1.324	15.39	81	1.118	410.4	142	3.5	100	284	36	0.26	582.1	36.9	5.9	1	62	4
816	1	46	31	25	60	5.71	2.4	3.827	27	79.56	18	4.61	20.6	96	1.388	13.68	74	0.61	261.7	139	3.4	102	278	28	0.04	722.5	28.3	5	1	24	3
817	1	44	54	28	65	2.14	2.425	4.008	26	61.88	89	15.21	17.9	135	1.13	20.52	78	1.05	208.2	138	3.4	100	283	35	0.58	849.4	17.9	7.9	1	40	1
818	1	47	38	37	53	6.78	2.475	5.405	27	114.92	36	5.66	13.8	120	1.356	15.39	77	2.473	529.4	142	4.1	105	286	30	0.14	539.1	24.2	5.2	1	45	3
819	1	35	32	21	48	2.5	2.15	4.448	21	61.88	19	4.88	12.9	129	1.13	6.84	68	1.84	297.4	138	3.6	107	273	33	0.41	844.8	13.4	5.4	2	23	1
820	1	41	30	21	44	2.5	2.3	4.551	23	53.04	22	4.55	3.6	97	1.292	6.84	74	1.637	285.5	135	3.6	102	267	33	1.72	312.6	15.9	5.3	2	21	1
821	1	36	15	21	114	5.71	2.175	4.008	24	106.08	14	6.44	6.8	189	1.001	8.55	72	1.016	452	143	3.7	108	287	36	2.59	466.6	13.4	5.1	1	44	3
822	1	31	15	25	74	1.07	2.275	6.491	22	53.04	12	9.21	18.4	109	1.066	8.55	58	2.868	249.8	138	3.2	106	276	27	0.28	844.8	49.4	5.3	2	29	1
823	1	47	34	29	72	3.93	2.55	5.069	25	97.24	30	5.33	12	141	1.13	13.68	71	3.06	422.3	139	4.4	102	277	24	0.56	810.9	46.7	5.5	1	41	4
824	1	43	21	17	76	2.5	2.425	3.905	26	53.04	12	4.94	15.6	115	1.098	17.1	74	0.937	392.6	142	4.2	107	280	31	0.16	516.4	24.2	4.3	1	29	1
825	1	33	22	17	44	1.79	2.225	4.681	22	61.88	15	5.27	7	110	1.13	8.55	71	0.869	273.6	139	3.9	107	275	37	1.48	622.9	11.3	5.8	2	31	4
826	1	48	14	29	64	3.93	2.425	4.112	21	97.24	67	5.88	21.1	107	1.162	13.68	74	1.592	255.8	134	4.4	101	268	26	0.19	448.5	15.9	6.2	1	66	3
827	1	41	18	19	41	7.14	2.25	4.732	24	70.72	16	7.22	17.4	127	1.227	10.26	70	0.881	273.6	135	4.3	103	274	29	0.23	1109.9	63.4	6	2	68	3
828	1	46	15	22	58	3.93	2.4	3.982	24	79.56	6	4.72	14.1	96	1.615	15.39	74	1.027	279.6	139	3.8	102	276	28	0.14	500.6	17	5.1	1	20	3
829	1	44	17	25	47	4.64	2.4	5.87	25	88.4	18	4.66	20.6	136	1.421	15.39	69	0.779	315.2	139	4.1	106	277	25	0.03	629.7	29.7	4.5	1	46	3
830	1	45	28	22	57	5.71	2.425	7.577	23	97.24	25	4.61	16.7	117	1.227	13.68	70	4.945	434.2	140	3.9	105	280	25	0.1	1189.1	24.9	5	1	39	3
831	1	45	33	33	76	5.36	2.375	5.198	21	70.72	30	5.38	15.2	185	1.162	17.1	74	1.716	291.5	138	3.6	107	276	29	0.07	321.6	11.6	5.3	1	33	1
832	1	35	18	19	35	3.21	2.225	5.948	23	53.04	10	4.16	21.7	113	1.259	11.97	61	1.818	249.8	134	4.2	100	266	26	0.62	847.1	43.5	4.9	2	28	3
833	0	44	23	16	68	4.64	2.35	7.163	27	88.4	24	4.77	16.5	164	1.259	13.68	73	1.829	309.3	140	3.8	103	279	29	0.52	851.6	35.3	5.7	2	73	3
834	1	45	24	26	65	4.28	2.4	4.5	27	70.72	15	5.05	16.5	151	0.872	13.68	71	1.163	285.5	140	3.9	104	279	26	0.02	831.3	55.5	5.2	2	55	3
835	1	49	41	30	67	5.36	2.325	6.103	24	88.4	53	5.77	17.9	146	1.324	13.68	78	3.037	380.7	140	3.6	104	281	29	0.05	355.6	9.5	5.2	1	30	1
836	1	46	40	31	42	5	2.325	6.956	25	88.4	31	4.88	19.5	143	1.227	15.39	75	1.152	392.6	137	4	102	274	29	0.06	715.7	24.7	5	1	38	3
837	1	42	85	39	76	5.36	2.375	5.198	29	88.4	20	5.55	8.2	130	1.615	15.39	69	1.152	446.1	139	3.9	101	278	27	0.51	355.6	14.3	5.6	1	24	4
838	1	41	15	27	152	4.64	2.3	4.707	27	88.4	62	5.11	22.6	153	1.001	10.26	76	0.497	380.7	141	4.1	103	281	35	1.54	473.4	14.9	5.2	1	67	3
839	1	44	27	19	55	2.86	2.35	4.913	25	79.56	20	4.77	21.5	131	1.195	27.36	73	1.084	350.9	140	3.9	104	277	28	0.28	652.3	30.1	5.2	1	51	3
840	1	37	37	34	57	4.28	2.325	4.319	23	61.88	19	6	21	108	1.195	3.42	80	2.845	226	138	4.3	105	276	43	0.83	326.2	12.5	5.1	2	29	1
841	1	43	16	23	80	2.86	2.55	6.232	25	70.72	9	5.16	27.6	117	1.13	11.97	73	0.926	237.9	137	4	103	272	30	0.06	362.4	21.1	5.5	1	61	1
842	0	43	29	33	159	4.64	2.4	5.896	22	79.56	23	4.94	32.8	162	1.13	17.1	67	0.903	339	141	3.8	106	281	24	0.04	627.4	42.8	5	1	85	3
843	1	42	14	21	75	3.93	2.35	4.913	25	79.56	26	4.72	20.8	117	0.969	10.26	66	1.118	386.6	141	4.3	103	280	24	0.18	421.3	25.8	4.9	1	36	3
844	1	43	13	22	51	3.93	2.375	5.689	26	97.24	16	5.11	10.6	104	1.066	10.26	73	0.576	249.8	140	4.1	105	278	30	0.04	312.6	15.4	5.8	1	68	4
845	1	45	25	24	54	7.5	2.35	4.629	26	106.08	14	4	12.5	98	0.969	17.1	69	1.084	297.4	139	3.8	102	279	24	0.04	643.3	27.6	4.8	1	32	3
846	1	43	36	35	55	8.57	2.375	3.776	26	114.92	96	5.77	13.3	165	1.227	13.68	76	1.682	499.6	140	3.9	104	284	33	0.23	985.3	36.2	5.8	1	42	4
847	0	38	16	17	57	7.85	2.175	3.491	26	159.12	16	5.22	6.6	117	1.292	11.97	64	1.423	505.6	136	3	99	275	26	1.41	484.7	21.3	6	2	77	4
848	1	39	20	17	56	3.21	2.225	5.275	21	70.72	12	4.66	15.2	130	1.195	11.97	71	1.456	345	135	3.8	105	268	32	0.8	758.8	43.3	4.9	2	35	3
849	1	46	24	24	72	4.28	2.375	4.862	31	88.4	17	3.89	18.3	116	1.292	11.97	68	1.016	267.7	143	3.5	104	283	22	0.05	675	35.1	5.3	1	43	3
850	1	39	12	19	67	3.93	2.375	5.431	27	106.08	21	4.61	12.2	113	1.162	13.68	74	0.723	309.3	140	3.5	104	278	35	0.38	704.4	131.1	5.3	2	44	4
851	1	49	36	26	109	6.07	2.4	4.474	21	70.72	40	5.16	20.2	109	1.195	6.84	78	1.411	374.7	139	3.8	106	279	29	0.04	636.5	31.5	5.2	1	37	1
852	1	41	13	23	67	6.07	2.25	4.551	26	106.08	12	6	9.9	99	1.098	8.55	69	1.163	350.9	140	3.9	104	281	28	0.92	1057.8	45.1	5.6	1	79	3
853	1	31	38	27	121	20.35	2.525	3.853	25	760.24	74	10.16	11.8	268	2.131	10.26	72	4.358	315.2	139	4.3	97	298	40	5.9	2210.6	47.6	7.1	2	60	4
854	1	41	11	18	72	3.21	2.3	3.284	24	61.88	10	5.5	26	102	1.033	15.39	73	0.7	261.7	139	3.7	106	276	32	0.14	552.7	30.8	5.5	2	48	1
855	1	43	29	33	75	3.21	2.3	6.465	23	88.4	31	8.94	15.2	172	1.13	10.26	79	2.055	285.5	137	3.9	103	276	36	0.14	697.6	30.8	9.4	1	51	4
856	1	43	16	23	37	3.57	2.45	4.888	25	79.56	9	4.55	22.7	103	1.324	15.39	81	0.519	196.3	139	3.8	103	276	38	0.02	724.8	53.5	5.4	2	28	4
857	0	45	28	27	56	3.93	2.4	5.56	27	114.92	21	6.22	25.4	124	1.001	18.81	75	1.987	315.2	138	4.2	101	276	30	0.14	1599.1	58.4	5.4	1	74	3
858	1	41	20	22	71	3.93	2.375	5.198	22	79.56	16	4.77	6.6	110	1.227	8.55	74	2.856	261.7	137	3.8	105	273	33	0.67	579.8	22.7	5	2	28	3
859	1	41	17	22	76	4.64	2.525	5.715	26	61.88	42	5.16	9.5	99	1.647	3.42	75	2.19	273.6	140	4	103	279	34	0.47	382.8	14.3	6	2	46	4
860	0	41	14	21	75	5.36	2.4	5.198	25	88.4	17	3.83	9.9	133	1.292	5.13	75	1.095	315.2	142	4.1	108	282	34	0.33	792.8	111.9	6.4	2	85	4
861	1	46	23	21	65	5.71	2.45	6.155	29	123.76	22	5.72	19	111	1.13	23.94	71	1.908	523.4	141	3.9	103	283	25	0.07	969.4	95.4	4.4	1	63	3
862	1	35	31	26	99	11.78	2.15	4.474	19	256.36	52	4.66	7.3	149	1.292	5.13	67	1.05	404.5	136	4.1	108	278	32	0.8	729.3	19	4.9	2	27	4
863	0	43	22	24	58	6.07	2.45	6.077	28	70.72	22	4.88	19.2	117	1.195	13.68	71	1.434	267.7	140	4.5	105	280	28	0.08	656.9	59.3	5.8	1	70	1
864	1	46	20	19	65	5.36	2.5	3.439	22	70.72	17	5.16	24.5	128	1.356	22.23	76	0.903	297.4	141	4	106	282	30	0.7	416.8	16.5	4.9	1	20	3
865	1	44	17	28	55	3.21	2.4	5.25	22	88.4	23	4.88	17.9	165	1.066	8.55	68	0.452	83.3	145	3.5	110	287	25	0.91	314.8	10	6.6	1	52	4
866	1	40	23	25	47	2.5	2.25	4.086	23	61.88	12	5.22	13.3	151	1.356	11.97	63	0.858	273.6	140	3.8	107	277	23	0.31	613.8	14.9	4.8	2	35	3
867	1	41	28	24	73	5	2.275	6.543	23	97.24	20	5.5	20.1	117	1.13	11.97	69	3.274	398.5	139	3.7	103	278	27	0.24	754.2	40.5	5.6	1	54	3
868	1	42	14	13	47	3.57	2.325	5.405	26	44.2	21	7.94	8.1	134	1.162	8.55	71	0.553	249.8	140	3.6	104	281	29	0.45	387.3	26	6.7	2	68	4
869	0	40	21	23	84	4.28	2.425	6.284	27	61.88	10	4.88	16.3	154	1.259	13.68	65	1.547	172.5	140	4.3	104	279	24	0.12	894.7	42.1	5.7	2	85	3
870	1	40	24	22	64	3.93	2.45	5.379	26	97.24	21	4.88	12.4	131	1.098	10.26	68	1.016	374.7	140	4.2	105	278	28	0.06	416.8	11.1	5.5	1	27	4
871	1	41	22	18	108	4.28	2.4	6	24	61.88	30	4.94	7.2	132	1.098	5.13	71	2.202	404.5	138	3.9	102	275	30	1.48	883.4	21.5	5.5	2	46	3
872	1	38	18	28	71	8.93	2.55	4.293	24	141.44	46	13.04	7.9	122	1.098	17.1	81	1.953	356.9	134	4	94	280	43	0.37	1465.5	86.5	10.8	2	72	1
873	1	40	22	20	55	5	2.25	4.138	25	79.56	15	4.61	22.4	103	1.195	29.07	81	1.953	273.6	141	3.6	108	281	41	0.03	541.3	15.2	5	1	45	1
874	1	45	18	27	96	3.93	2.325	4.267	27	79.56	22	5.72	28.1	159	1.227	25.65	72	1.603	368.8	138	3.9	102	275	28	0.01	394.1	19.9	5	1	23	1
875	1	31	26	57	199	2.5	2.2	5.172	23	88.4	118	5.77	38.9	209	0.775	54.72	67	1.106	297.4	136	3.8	106	270	36	0.49	564	15.9	4.4	1	70	1
876	1	44	12	16	34	3.21	2.35	3.982	25	70.72	12	5.33	22.4	95	1.227	44.46	77	0.576	190.3	140	4.1	103	278	33	0.04	348.8	27.4	4.9	2	45	1
877	1	41	22	18	80	3.93	2.375	5.819	25	61.88	11	4.27	9.5	127	1.033	5.13	73	1.118	261.7	141	3.6	107	279	32	0.54	505.1	24	5.2	2	29	1
878	1	42	30	31	76	5	2.325	6.956	24	97.24	25	4.83	23.5	171	0.904	15.39	69	3.613	303.3	137	3.9	103	274	27	0.17	430.4	28.8	4.9	1	28	4
879	1	45	18	24	55	5	2.425	5.974	25	79.56	16	4.66	21	137	1.098	11.97	69	0.869	327.1	142	3.8	105	283	24	0.03	806.3	42.1	5.4	2	56	3
880	1	44	18	29	71	6.07	2.425	5.25	28	61.88	11	5.55	15	148	1.292	11.97	76	1.885	291.5	138	3.9	101	277	32	0.09	1678.4	51.9	5.2	2	57	3
881	1	46	39	29	101	3.93	2.25	4.474	23	79.56	34	5.22	10.4	100	1.098	5.13	73	2.992	380.7	141	3.5	106	280	27	0.36	496	27.2	5.9	1	48	1
882	1	41	29	21	67	5	2.375	4.215	25	79.56	25	4.61	18.8	95	1.324	6.84	72	1.964	261.7	139	4.3	104	277	31	0.06	489.2	16.3	5.8	1	59	1
883	1	47	13	15	39	3.57	2.4	5.017	23	61.88	9	5.16	27.8	125	1.55	22.23	75	0.914	220.1	139	3.7	105	276	29	0.03	557.2	36.7	5.1	2	42	1
884	1	44	41	32	75	3.57	2.55	6.905	23	53.04	7	5.22	4.7	110	1.324	6.84	73	2.868	303.3	140	4.5	106	278	29	0.14	656.9	29.9	5.3	2	21	2
885	1	34	13	17	54	1.07	2.25	4.862	23	44.2	7	4.27	8.6	114	1.388	6.84	66	2.416	190.3	138	3.8	106	271	32	0.31	953.6	27.6	4.6	2	21	3
886	1	44	12	20	47	4.28	2.425	3.75	23	70.72	11	4.77	12.2	106	1.162	15.39	72	0.565	196.3	140	3.9	105	278	28	0.06	1023.8	59.6	4.8	2	31	3
887	1	45	19	22	51	3.93	2.575	5.224	26	70.72	16	3.66	18.6	114	1.227	10.26	77	2.066	374.7	139	4.3	103	275	32	0.43	1565.1	80.6	5.2	2	23	3
888	1	40	16	23	53	2.14	2.35	6	25	79.56	9	4.83	14	110	0.936	11.97	72	1.174	261.7	137	3.6	102	271	32	0.29	858.4	38.3	5.5	2	51	4
889	1	33	12	15	60	0.71	2.225	5.327	21	44.2	7	4.22	9.7	98	0.936	8.55	62	1.761	196.3	137	3.5	105	269	29	1.08	693.1	23.8	4.8	2	24	1
890	1	39	16	26	84	6.07	2.3	7.887	22	97.24	12	5.33	17.6	138	1.227	13.68	67	0.937	374.7	136	3.9	102	273	28	0.33	500.6	27.9	5.6	1	67	2
891	1	44	18	24	58	3.57	2.4	7.836	26	79.56	9	5.05	19.7	137	1.388	11.97	71	1.118	279.6	139	3.7	100	276	27	0.23	1277.5	66.1	5.3	2	64	3
892	1	42	34	23	36	5.36	2.325	6.801	24	97.24	22	5.05	12.4	143	1.388	8.55	70	2.495	261.7	137	4	102	274	27	0.09	1046.4	40.8	5.4	1	50	3
893	1	41	22	27	59	5.36	2.375	4.551	26	114.92	22	5.44	26.7	130	1.259	13.68	69	1.479	410.4	138	4.1	96	277	28	0.28	804.1	17.9	5.9	1	46	4
894	1	42	16	20	55	4.28	2.275	3.414	27	79.56	6	4.77	30.6	106	1.13	17.1	65	0.406	309.3	141	4	107	280	23	0.03	577.6	27.4	4.8	1	25	3
895	1	41	21	25	59	4.64	2.3	3.569	24	79.56	16	6.33	26.3	139	1.292	23.94	69	1.389	273.6	140	3.8	105	280	28	0.04	670.4	52.3	5.1	1	62	3
896	1	44	16	26	59	4.64	2.475	6.93	21	79.56	14	6.05	8.4	106	1.55	10.26	73	1.377	279.6	143	3.8	105	286	29	0.1	473.4	23.1	5.3	2	53	3
897	1	46	16	18	64	3.93	2.375	5.379	25	88.4	19	5.16	29	108	1.227	20.52	71	1.298	309.3	136	3.5	100	271	25	0.35	498.3	31	5.4	1	21	1
898	1	41	15	19	76	3.93	2.325	3.569	25	61.88	8	5.22	11.6	129	0.936	11.97	67	0.474	202.2	140	4.1	107	279	26	0.11	616.1	24.9	5.3	2	43	3
899	1	47	24	24	76	2.5	2.425	5.017	24	97.24	17	4.72	22.4	147	0.904	10.26	78	0.452	309.3	141	3.5	104	278	31	0.07	498.3	18.8	4.9	1	29	1
900	1	41	20	27	47	5	2.325	6.31	22	70.72	21	4.77	17.6	135	1.162	10.26	67	1.073	368.8	138	4	106	275	26	0.65	659.1	23.8	5.1	2	34	3
901	1	47	23	37	70	3.57	2.375	4.293	26	79.56	26	4.72	23.5	126	1.033	20.52	73	0.881	356.9	136	4.1	101	270	26	0.1	838.1	15.2	5.3	1	21	1
902	1	40	37	30	70	5.36	2.225	3.931	23	97.24	33	6.61	14.3	104	1.195	11.97	61	3.274	261.7	139	4.3	105	280	21	0.27	899.2	28.1	5.8	1	70	3
903	1	41	18	23	92	3.21	2.425	5.844	28	44.2	14	8.1	12.4	109	1.324	15.39	77	1.547	243.9	140	4.7	103	281	37	0.56	453	29.4	6.7	2	70	1
904	1	45	23	29	61	3.93	2.4	4.758	30	61.88	25	5.16	15.9	147	1.259	11.97	71	2.461	285.5	142	3.6	103	282	26	0.74	829	67.5	6.5	2	74	3
905	1	45	80	41	53	6.78	2.4	4.913	26	88.4	23	5.5	17.6	143	1.388	10.26	75	1.705	303.3	138	3.8	103	278	30	0.21	582.1	22.7	6.2	1	44	4
906	1	43	25	20	145	1.79	2.375	7.887	25	88.4	39	5.44	10.7	98	1.195	5.13	68	3.624	309.3	138	4.3	101	273	25	0.61	654.6	16.8	5.7	1	43	3
907	1	41	12	20	68	5.71	2.325	5.508	28	106.08	22	5.05	11.1	107	1.162	11.97	67	2.619	368.8	139	4	100	278	26	0.15	1207.2	31.3	5.1	1	62	3
908	1	39	12	16	61	1.79	2.275	3.853	27	79.56	11	4.94	12.2	145	1.066	11.97	72	0.881	267.7	141	3.6	105	278	33	0.17	337.5	12.9	5	2	42	4
909	1	41	24	23	62	4.64	2.4	4.577	25	97.24	26	5.16	8.1	108	1.13	8.55	68	0.869	291.5	139	4	104	277	27	0.41	464.3	20.4	5	1	41	5
910	1	37	18	19	50	2.86	2.35	4.526	23	70.72	15	4.83	24.9	99	1.227	15.39	73	0.914	255.8	137	3.9	104	272	36	0.11	609.3	30.6	4.8	2	26	3
911	1	33	19	16	53	2.5	1.8	4.81	18	70.72	12	4	13.3	73	0.807	8.55	54	0.452	232	107	3.1	79	215	21	0.03	527.7	22.4	5.2	1	35	3
912	1	44	15	18	36	3.57	2.35	4.862	22	61.88	16	4.88	10.4	84	1.227	6.84	71	0.813	196.3	140	3.9	110	278	27	0.04	305.8	30.6	4.6	2	27	2
913	1	42	24	29	76	4.28	2.325	6.879	25	106.08	21	3.55	19.7	113	1.324	10.26	70	0.914	327.1	141	4	106	279	28	0.04	482.4	28.3	5.2	1	37	3
914	1	35	22	21	56	2.14	2.3	6.413	23	44.2	9	4.39	22	134	1.582	11.97	66	1.31	154.6	138	3.6	103	272	31	0.64	928.7	37.4	4.8	2	28	1
915	1	43	22	22	89	3.57	2.275	5.146	25	79.56	18	5.83	19	124	1.162	15.39	69	0.914	362.8	138	4.3	104	275	26	0.06	591.2	27	5.2	1	64	3
916	1	35	21	22	117	3.57	2.325	4.888	25	70.72	19	6.27	12.9	144	1.098	10.26	73	3.466	339	137	3.9	100	273	38	1.08	779.2	50.7	6.1	2	47	4
917	1	43	20	25	54	4.64	2.25	6.258	25	79.56	20	5.5	21.9	160	0.969	18.81	69	1.118	345	140	3.8	106	280	26	0.09	1096.3	48.2	5.5	1	59	3
918	0	43	28	29	60	3.57	2.475	4.37	24	97.24	12	4.61	12.7	106	1.227	17.1	71	0.892	249.8	142	4	106	281	28	0.2	1243.5	56.6	6.9	1	84	4
919	1	42	21	21	71	5.36	2.325	5.017	22	70.72	14	4.77	15.4	111	1.195	6.84	73	0.971	368.8	136	3.9	105	272	31	0.06	459.8	13.4	5.2	1	62	1
920	1	42	55	32	72	3.57	2.35	4.526	27	61.88	38	4.77	22.7	127	0.936	13.68	70	1.298	291.5	139	3.9	103	276	28	2.5	588.9	28.1	5.2	1	46	1
921	1	41	26	22	78	6.07	2.3	4.655	25	70.72	40	5.83	10.6	131	1.001	11.97	70	0.745	505.6	138	4.3	104	278	29	0.65	688.6	54.8	5.5	1	60	3
922	1	47	14	19	49	2.86	2.375	3.646	25	106.08	20	4.27	12.2	120	1.259	10.26	75	0.406	356.9	140	3.7	104	277	28	0.15	387.3	18.8	5	1	22	3
923	1	44	23	26	54	4.28	2.375	5.922	25	114.92	5	5	11.1	125	1.647	13.68	74	1.355	350.9	138	4.1	102	275	30	0.06	860.7	52.8	5.2	2	46	3
924	1	43	16	20	78	1.79	2.375	4.37	27	61.88	15	5.55	11.6	119	1.162	11.97	72	1.073	190.3	136	3.6	96	269	29	0.38	713.5	36.9	5	2	62	3
925	1	38	19	20	58	3.93	2.25	4.189	23	97.24	20	5.55	6.8	156	0.969	13.68	65	10.116	469.9	142	3.6	110	283	27	0.28	774.6	22	5.7	1	49	3
926	1	40	15	14	54	5.71	2.375	4.603	26	79.56	17	4.94	11.8	125	1.162	10.26	67	0.429	327.1	138	4.4	102	276	28	0.38	224.2	11.1	5.5	1	29	4
927	1	46	31	33	48	4.64	2.35	6.517	26	79.56	12	5.5	22.9	159	1.292	18.81	68	1.31	285.5	133	3.8	96	267	22	0.07	894.7	45.5	5.6	2	70	3
928	1	41	13	13	74	4.64	2.4	6.284	26	53.04	22	19.65	9.7	96	1.13	11.97	72	1.603	291.5	138	4.5	102	290	31	1.1	645.5	17.2	12.5	2	60	4
929	1	39	19	18	69	3.57	2.4	5.586	23	70.72	7	4.44	9.3	104	1.356	10.26	69	0.79	208.2	139	4.2	106	276	30	0.17	554.9	17.4	4.8	2	44	1
930	1	43	23	24	86	4.64	2.3	6.724	29	79.56	18	5.11	8.4	143	1.066	10.26	67	3.398	333.1	142	4	104	283	24	0.14	554.9	25.4	5.4	1	39	3
931	1	38	24	24	60	3.57	2.35	5.198	23	61.88	9	4.77	4.8	117	1.356	1.71	71	2.743	232	138	3.8	103	274	33	0.6	570.8	27.9	5.3	2	32	3
932	1	34	22	33	89	3.21	2.15	3.388	31	97.24	35	5.61	3.6	163	1.259	10.26	71	1.231	458	141	4.4	98	280	37	1.14	385.1	7.9	6.4	1	45	4
933	1	39	20	19	62	4.28	2.25	6.465	24	88.4	42	7.72	11.5	114	1.615	10.26	73	1.739	356.9	134	3.6	100	270	33	0.76	527.7	10.4	6.4	2	50	3
934	1	39	20	24	54	2.86	2.25	3.931	24	79.56	46	10.99	9	110	1.098	6.84	76	0.677	315.2	139	4.1	105	281	37	4.04	430.4	13.1	9.6	1	53	4
935	1	44	14	22	59	4.28	2.525	6.336	27	61.88	12	5.05	7.2	122	1.292	6.84	71	0.35	345	137	3.9	99	273	27	0.22	552.7	122.5	5.7	2	46	1
936	1	41	36	30	68	6.07	2.425	6.232	23	79.56	40	4.88	15.6	142	1.098	8.55	75	4.426	356.9	138	4.3	104	277	34	0.39	468.9	12.7	5.2	1	32	1
937	1	44	24	29	43	5.71	2.45	6.155	24	79.56	19	5.05	15.2	131	1.098	10.26	70	2.179	350.9	143	4.1	106	286	26	0.47	473.4	37.6	5.5	1	20	3
938	1	42	31	34	77	3.21	2.325	4.344	24	70.72	101	5.44	29.4	191	1.195	32.49	73	0.587	279.6	137	3.9	103	272	31	0.09	274.1	15.2	4.8	1	39	5
939	1	37	21	24	81	6.07	2.3	6.413	28	106.08	17	4.5	19.5	159	1.13	17.1	67	2.055	327.1	141	3.7	104	282	30	0.94	754.2	43.7	5	1	74	3
940	1	46	51	32	52	3.57	2.425	4.474	23	61.88	96	5.38	15.4	135	0.84	13.68	73	3.105	350.9	137	4	103	273	27	0.35	647.8	31	5.5	1	63	3
941	1	38	29	27	77	3.93	2.3	4.37	23	97.24	72	4.94	20.4	116	1.001	8.55	73	2.393	517.5	137	4.4	103	273	35	0.23	747.5	9.5	5	2	30	3
942	1	41	42	35	71	6.43	2.375	5.353	24	79.56	23	4.66	12.4	142	1.195	11.97	73	0.824	249.8	141	4.2	106	282	32	0.15	1037.4	45.3	5.2	2	56	3
943	0	39	33	23	91	8.21	2.25	5.379	23	106.08	19	4.72	25.4	118	1.098	13.68	62	1.569	333.1	137	4.2	103	277	23	0.1	1028.3	36.5	5.3	1	82	3
944	1	40	12	17	42	2.5	2.225	4.603	24	79.56	11	4.72	2.1	143	1.13	6.84	67	1.197	190.3	139	4	108	275	27	0.04	790.5	11.3	5.4	2	38	4
945	0	44	17	22	81	10.35	2.4	3.905	27	88.4	9	5.83	23.3	141	1.162	20.52	74	0.644	356.9	143	4.3	105	291	30	0.09	1343.1	43.5	5.8	1	78	3
946	1	45	13	23	76	6.07	2.475	4.655	25	79.56	18	3.94	15.2	96	1.356	13.68	72	1.626	339	139	4	103	278	28	0.13	326.2	19.5	5.1	1	22	3
947	1	34	18	19	45	3.93	2.375	4.422	23	53.04	16	4.27	18.4	104	1.356	8.55	61	1.095	226	137	3.7	102	272	27	0.43	776.9	25.8	4.7	2	28	3
948	0	42	15	19	95	4.64	2.45	4.629	26	61.88	38	6.88	12.4	146	1.259	10.26	69	0.497	202.2	140	3.7	104	281	27	0.05	643.3	35.6	5.4	1	76	3
949	1	44	18	23	37	1.79	2.3	4.241	26	70.72	13	5.33	13.8	114	1.13	6.84	71	1.321	226	140	3.4	105	277	27	0.13	695.4	37.4	5	2	38	3
950	1	42	15	18	62	3.57	2.3	4.112	21	70.72	9	4.72	21.9	117	1.13	11.97	73	1.976	232	136	3.7	106	270	31	0.21	747.5	39.2	5	2	29	1
951	1	44	41	48	66	13.92	2.4	2.612	25	79.56	34	6.83	23.3	121	1.13	11.97	72	2.732	374.7	142	3.8	106	294	28	0.14	1195.9	162.9	6.1	1	76	3
952	1	44	16	22	52	4.64	2.375	6.749	24	70.72	12	5.55	30.3	136	1.388	11.97	74	1.705	333.1	137	3.8	100	274	30	0.02	933.2	21.3	5.8	2	67	5
953	1	42	19	17	53	2.5	2.4	4.577	28	97.24	39	5	12	120	1.356	10.26	69	1.366	261.7	140	4.4	103	277	27	0.05	595.7	20.8	5.2	1	39	4
954	1	43	24	26	67	2.5	2.45	4.965	22	70.72	37	4.83	18.3	120	1.485	13.68	74	1.219	220.1	139	4.1	107	275	31	0.11	310.3	21.3	5.4	2	24	4
955	0	42	17	24	69	7.5	2.425	7.163	24	88.4	24	5	13.6	147	1.582	10.26	65	3.263	237.9	139	4.9	102	280	23	0.51	1782.6	80.9	5.3	2	83	3
956	1	43	24	23	77	3.57	2.425	7.603	26	44.2	16	5.22	11.6	123	1.421	8.55	73	3.071	261.7	140	3.9	103	278	30	0.8	795	41.2	5.7	2	48	5
957	1	41	33	26	61	4.64	2.475	6.672	26	79.56	20	6.05	12.5	116	1.356	8.55	71	3.477	291.5	139	3.8	102	278	30	0.51	926.4	85.6	5.7	2	54	3
958	1	39	23	28	90	6.43	2.3	4.112	25	88.4	37	5.77	17.6	106	0.936	6.84	64	2.439	237.9	140	4.2	106	282	25	0.6	360.1	15.4	5.5	1	57	3
959	0	38	17	23	73	4.64	2.4	4.939	27	106.08	41	4.77	14.7	142	1.162	13.68	64	0.982	356.9	140	4.2	104	279	26	0.14	1442.8	60.2	5.9	1	82	3
960	1	41	32	51	49	5.36	2.35	4.888	28	97.24	27	5.94	19.3	126	1.13	11.97	72	1.558	410.4	140	4.3	103	281	31	0.16	835.8	19.9	5.5	1	73	3
961	0	45	15	25	50	11.07	2.4	5.094	23	141.44	16	5.44	15.2	156	1.324	6.84	70	1.581	428.3	141	3.9	106	288	25	0.03	1168.7	81.8	5.6	2	79	3
962	1	42	31	28	64	3.21	2.4	4.681	26	97.24	20	5.55	13.4	127	1.292	6.84	67	2.935	410.4	141	3.9	104	280	24	0.04	588.9	18.8	5.4	1	24	3
963	1	41	21	20	44	7.14	2.4	6.155	25	88.4	13	5	17	141	1.195	17.1	70	1.964	321.2	137	4	101	276	29	0.12	946.8	50.1	5.2	2	68	3
964	1	41	18	33	58	7.85	2.325	5.689	24	97.24	18	4.94	15.2	122	1.485	11.97	68	2.292	380.7	134	4.1	99	271	28	0.23	788.2	37.4	4.9	2	55	3
965	1	28	13	19	67	0.71	2.225	5.275	19	61.88	9	7.66	9.5	100	1.162	3.42	60	2.506	255.8	136	3.1	104	270	32	1.18	1121.2	36.9	4.5	2	21	3
966	1	40	40	51	110	5	2.4	5.87	23	79.56	70	6.33	15.9	154	1.388	17.1	81	2.292	303.3	137	4.6	103	275	41	0.82	400.9	24.9	5.2	1	50	3
967	1	37	13	26	57	3.93	2.35	4.526	21	61.88	10	4.94	11.3	94	1.195	13.68	71	0.632	237.9	138	4.2	105	275	34	1.34	708.9	31.7	5.4	2	45	3
968	1	40	17	25	89	3.57	2.35	5.12	19	79.56	10	5.16	39.4	112	1.421	23.94	65	3.003	255.8	139	4.1	105	276	25	0.13	754.2	37.1	4.7	2	20	5
969	1	41	22	20	75	5	2.2	4.603	25	61.88	11	4.88	14.9	115	1.195	8.55	66	0.914	202.2	139	3.9	105	277	25	0.16	779.2	38.5	5.3	2	65	1
970	1	45	34	33	81	6.07	2.375	5.353	27	106.08	26	5.83	17.6	108	1.13	22.23	80	2.495	446.1	140	3.8	99	281	35	0.15	613.8	29.4	5.6	1	62	4
971	1	44	32	32	98	7.85	2.525	5.275	28	123.76	14	4.16	15.9	129	1.227	8.55	76	0.779	428.3	144	3.4	103	289	32	0.28	514.2	27.6	5.7	1	75	4
972	1	39	13	22	47	2.86	2.575	8.094	23	53.04	21	4.27	24.7	102	1.324	8.55	69	1.389	303.3	136	4.4	103	269	31	0.29	400.9	27.9	4.8	2	32	4
973	1	43	19	28	72	6.07	2.475	8.741	24	70.72	19	7.77	12.2	160	1.13	8.55	75	4.911	297.4	139	4	105	281	32	0.2	738.4	27.4	7.1	2	59	5
974	1	45	15	17	58	3.21	2.425	5.482	24	61.88	13	4.88	7.9	87	1.518	6.84	71	1.118	249.8	139	3.9	105	276	26	0.21	536.8	22.2	4.9	2	37	3
975	1	41	14	20	100	4.64	2.375	6.129	34	79.56	9	4.5	15.8	165	1.356	13.68	67	3.827	386.6	137	3.5	91	273	26	0.42	598	24.9	5.8	2	59	3
976	1	35	18	16	56	4.28	2.4	3.724	26	70.72	12	6.27	7	111	1.001	11.97	70	0.7	327.1	137	4.1	99	274	35	0.45	1168.7	39	6.2	2	68	3
977	1	42	16	25	61	3.21	2.4	3.827	23	97.24	9	5.33	6.4	115	1.356	10.26	86	1.761	362.8	136	3.8	102	271	44	1.45	577.6	48	5.4	2	31	4
978	1	31	20	18	60	2.86	2.25	5.844	21	44.2	11	4.11	9.5	117	1.195	6.84	62	0.937	208.2	136	3.9	104	269	31	2.15	899.2	43.5	4.9	2	27	3
979	1	44	23	25	43	3.57	2.375	5.301	29	79.56	28	5.11	14.5	135	1.421	61.56	73	1.784	267.7	140	3.5	101	278	29	0.05	527.7	34.7	5.2	1	39	3
980	1	40	31	24	44	3.93	2.375	5.25	27	70.72	21	4.61	12	132	1.13	10.26	71	1.919	374.7	138	4.1	102	274	31	1.61	484.7	22.2	5.2	1	35	3
981	1	41	22	27	83	3.57	2.4	5.405	27	70.72	50	4.44	7.9	150	1.13	10.26	76	3.85	309.3	139	3.7	100	276	35	0.67	573	23.8	5.5	2	65	3
982	1	39	22	24	67	5.71	2.325	4.939	25	132.6	30	4.94	21.5	97	1.259	20.52	70	1.84	428.3	137	3.6	102	274	31	0.31	754.2	23.8	5.7	1	48	4
983	1	43	14	25	106	3.93	2.475	5.069	23	88.4	24	4.5	24.2	111	1.033	18.81	67	1.253	458	139	4	105	276	24	0.13	824.5	27.9	5.1	1	48	3
984	1	41	17	20	51	2.86	2.425	5.689	23	88.4	18	4.66	20.8	133	1.227	11.97	69	0.903	208.2	138	4.3	105	273	28	0.09	661.4	34.7	5.1	2	49	3
985	1	41	20	22	49	7.85	2.35	5.301	21	123.76	15	5.66	16.1	91	1.292	10.26	68	3.037	309.3	136	3.7	103	275	27	0.1	799.5	27.2	5.4	1	63	3
986	1	44	18	24	51	7.14	2.35	5.198	27	123.76	9	4.94	13.3	171	1.195	20.52	67	1.897	279.6	139	4.1	102	280	22	0.2	1114.4	139.3	5.5	2	81	3
987	1	41	42	30	53	4.64	2.25	5.094	22	70.72	30	4.77	23.8	120	0.969	17.1	65	1.558	339	140	3.9	106	279	24	0.17	804.1	26	4.9	1	46	3
988	1	39	19	19	58	4.28	2.3	5.56	24	88.4	11	4.61	14.7	149	1.485	6.84	66	1.581	297.4	137	3.9	102	273	27	2.25	455.3	13.8	5	2	34	3
989	1	34	23	18	144	4.64	2.25	2.405	22	53.04	71	4	9.9	131	1.518	10.26	65	0.384	380.7	140	3.6	108	278	31	0.4	471.1	16.8	5.4	2	36	4
990	1	30	12	23	210	1.79	2.3	9.568	22	53.04	11	5.61	6.1	118	1.388	10.26	62	2.461	214.1	136	3.5	104	269	32	0.11	525.5	23.1	5.7	2	26	2
991	1	44	18	20	53	3.57	2.325	5.172	28	61.88	18	6.66	13.3	105	1.098	6.84	71	2.473	333.1	140	4.1	102	280	27	0.39	348.8	21.7	6.4	1	50	3
992	1	45	15	20	52	2.14	2.375	4.629	24	70.72	15	5.22	15.2	130	0.904	10.26	74	0.903	374.7	139	3.9	105	275	29	0.1	534.5	33.3	5.1	2	28	3
993	0	42	14	29	77	3.57	2.3	5.612	25	61.88	25	4.5	19.7	162	1.033	13.68	70	2.845	374.7	143	4.6	105	283	28	0.07	511.9	8.6	5.2	2	77	3
994	1	43	22	20	67	3.21	2.425	4.215	23	61.88	19	5.27	5.4	102	1.195	11.97	73	2.506	267.7	139	3.7	106	276	30	0.73	629.7	21.3	5.2	2	41	3
995	1	46	20	16	72	4.28	2.5	4.784	24	53.04	9	4.88	11.1	91	1.259	10.26	77	1.276	249.8	140	4.1	107	279	31	0.12	686.3	19.3	4.5	2	25	1
996	1	41	29	24	45	4.28	2.375	3.646	26	97.24	33	4.66	8.6	144	1.292	8.55	72	1.208	493.7	137	4	104	273	31	0.57	838.1	36.5	5.8	1	35	4
997	0	41	18	28	62	10.71	2.425	4.655	25	132.6	10	5.88	9.7	192	1.356	15.39	70	0.621	356.9	137	4.9	102	280	29	1.9	1479	161.3	5.3	1	85	3
998	1	42	43	34	61	3.21	2.25	4.163	24	79.56	17	5.72	12.9	187	0.936	10.26	71	0.497	380.7	140	4.3	106	278	29	0.32	607	33.1	5.5	1	32	4
999	1	38	12	19	64	2.5	2.4	4.939	21	61.88	15	4.44	14.5	154	1.195	8.55	75	0.847	404.5	135	3.6	104	267	37	0.35	308	23.8	5.2	2	23	4
1000	1	38	18	23	34	3.21	2.325	5.043	24	61.88	13	5	6.3	106	1.227	10.26	66	0.485	243.9	139	3.5	107	276	28	0.02	654.6	30.8	5.2	2	41	3
1001	1	37	33	30	91	3.21	2.45	3.569	22	53.04	20	4.39	4.3	142	1.388	11.97	71	0.553	345	140	3.9	106	277	34	1.25	337.5	17.9	5.8	2	35	4
1002	1	42	22	28	105	5	2.425	5.327	29	61.88	19	5.38	9.3	150	1.259	10.26	70	0.745	202.2	142	4.3	103	284	28	0.03	776.9	20.2	5.3	2	59	3
1003	1	43	12	22	27	3.57	2.35	5.534	25	61.88	13	5	6.4	115	1.485	6.84	67	0.429	232	140	4.4	104	278	24	0.04	251.4	15.2	5.1	2	45	3
1004	1	42	23	24	69	8.57	2.3	4.396	26	123.76	30	6.05	22	81	1.227	11.97	73	1.49	386.6	138	4.2	102	280	31	0.53	591.2	15.4	6.8	1	76	3
1005	1	37	20	20	93	14.64	2.275	4.655	29	141.44	13	5.44	16.7	188	1.227	11.97	64	1.118	517.5	146	4.5	107	301	27	0.13	926.4	68	5.7	1	71	3
1006	1	42	24	28	66	5	2.325	4.448	24	106.08	15	5.88	18.6	113	1.259	8.55	78	2.416	303.3	140	4.1	106	280	36	0.17	1778	41	5.7	1	79	1
1007	1	41	13	13	60	3.57	2.4	4.862	26	70.72	20	5.05	12.4	130	1.356	8.55	73	0.553	261.7	140	4.7	104	278	32	0.21	296.7	12	5.9	2	48	4
1008	0	38	13	21	82	4.28	2.275	3.569	27	106.08	17	5.16	18.8	181	1.195	11.97	74	0.723	291.5	141	4.1	103	281	36	0.49	588.9	39.2	5.7	1	85	3
1009	1	40	38	34	107	3.57	2.35	5.689	25	70.72	93	4.33	7.5	145	1.292	10.26	68	1.863	214.1	138	4.2	103	274	28	1.72	1549.3	91.7	5.4	2	56	3
1010	1	45	79	43	82	4.28	2.45	5.405	26	106.08	125	4.44	31.5	130	1.195	22.23	72	5.261	458	139	3.7	100	276	27	0.36	493.8	13.4	4.8	1	29	3
1011	1	44	22	18	41	8.21	2.275	4.344	23	79.56	11	6.77	23.8	97	1.195	18.81	64	1.05	255.8	137	3.8	105	279	21	0.02	980.7	18.1	4.7	2	38	3
1012	1	40	17	22	59	8.21	2.3	3.646	23	88.4	15	6.66	9.9	112	1.292	13.68	62	4.087	345	140	4.1	107	284	22	0.17	1361.3	103.5	6.2	1	74	3
1013	1	44	17	23	94	6.07	2.325	5.146	27	70.72	21	5.88	7.2	169	1.195	10.26	73	1.344	232	137	3.5	102	276	29	0.79	541.3	33.3	5.4	2	53	1
1014	1	44	25	28	104	7.5	2.425	4.526	24	97.24	22	4.94	20.1	117	1.356	15.39	66	2.303	291.5	132	5	97	267	21	0.23	1846	58.4	7.3	1	76	3
1015	1	38	12	18	58	3.57	2.3	4.396	23	53.04	8	5.05	16.5	108	1.259	6.84	65	1.084	249.8	140	3.8	108	278	26	0.04	391.8	18.1	5.2	2	27	2
1016	1	37	13	14	44	7.85	2.35	7.629	24	97.24	20	5.72	9.1	159	1.292	11.97	72	0.903	350.9	142	3.8	105	287	35	0.44	586.6	20.4	8.5	2	58	4
1017	1	45	30	25	70	5	2.5	4.474	29	79.56	39	6.77	19	143	1.033	15.39	70	2.247	493.7	144	3.5	105	289	25	0.22	840.3	19.7	6.1	1	54	3
1018	1	46	14	18	74	5	2.4	5.224	22	79.56	18	8.77	12.2	148	1.195	10.26	71	2.371	321.2	137	4.5	102	277	25	0.23	554.9	26.3	7.1	1	61	3
1019	1	44	21	23	85	7.14	2.425	6.129	26	70.72	25	6.38	21.7	137	1.098	17.1	76	1.784	428.3	139	3.9	102	281	32	0.49	364.7	12.9	6.4	1	75	3
1020	1	38	25	28	56	4.28	2.4	4.008	24	106.08	22	5.83	11.1	147	1.324	17.1	74	1.298	249.8	139	4.4	106	278	36	0.36	539.1	20.4	4.9	1	37	4
1021	1	45	22	22	156	5	2.35	5.612	25	88.4	18	4.55	14.3	118	0.969	11.97	76	1.863	404.5	140	3.4	107	279	31	0.19	500.6	22.4	4.9	1	29	2
1022	1	43	24	20	80	4.28	2.375	5.094	25	79.56	30	5.33	23.3	121	0.969	8.55	72	1.49	356.9	139	3.7	102	277	29	0.26	1463.2	32.6	5.2	1	53	3
1023	1	44	26	31	75	3.21	2.375	3.181	26	70.72	14	4.77	14.1	144	1.324	11.97	72	0.61	243.9	138	4.2	104	274	28	0.15	348.8	12.2	5.6	1	20	1
1024	1	39	21	22	41	6.43	2.225	4.241	24	79.56	11	3.89	19	104	1.453	6.84	63	0.971	261.7	135	3.8	103	270	24	0.06	1032.8	43.3	5.1	2	23	1
1025	1	41	24	21	123	4.64	2.475	4.707	28	97.24	23	4.88	19.7	116	1.259	10.26	75	4.392	428.3	136	4.3	101	271	34	1.55	801.8	43	5	1	62	5
1026	1	45	18	24	64	1.43	2.5	5.043	22	70.72	25	4.94	22.4	125	1.292	10.26	84	1.14	237.9	139	3.9	105	274	39	0.05	425.8	36.5	5.6	2	45	4
1027	1	36	69	39	185	6.78	2.225	5.586	26	61.88	281	5.27	10	109	1.162	11.97	65	1.908	267.7	140	3.7	102	281	29	6.29	835.8	43.5	5.5	2	76	3
1028	0	42	36	31	72	3.21	2.4	4.448	25	70.72	31	11.71	19.7	133	1.227	13.68	72	2.789	202.2	140	4.3	104	284	30	0.67	412.2	14.3	8.3	1	66	1
1029	1	42	17	23	103	4.64	2.4	4.939	25	97.24	44	5.27	8.6	178	1.582	8.55	72	1.603	279.6	145	3.7	106	288	30	0.35	376	18.1	5.6	2	57	4
1030	1	48	34	22	57	5	2.425	3.543	27	88.4	25	5.27	10	118	0.904	10.26	78	1.084	321.2	141	4	103	282	30	0.14	684	27.6	5.2	1	34	1
1031	1	40	17	29	67	2.14	2.375	7.06	26	70.72	16	4.94	14.3	153	1.033	11.97	72	0.756	261.7	139	3.5	102	275	32	0.18	774.6	50.1	5.2	2	69	4
1032	1	47	16	28	87	2.86	2.4	5.482	24	61.88	58	4.83	24.7	170	1.485	13.68	79	3.522	321.2	139	3.8	103	275	32	0.29	530	10.4	5	2	46	3
1033	1	41	78	29	54	6.07	2.375	3.776	21	70.72	26	17.99	16.3	98	1.324	8.55	74	2.416	392.6	137	4.1	106	288	33	0.37	500.6	14.9	11.3	1	26	4
1034	1	42	24	28	69	3.93	2.325	5.043	26	70.72	15	4.66	9.9	123	1.098	13.68	76	2.653	327.1	137	3.5	102	273	33	0.21	344.3	13.4	4.9	1	25	1
1035	1	46	22	25	57	4.64	2.45	6.93	26	88.4	25	5.66	19.5	133	1.356	23.94	71	2.427	392.6	136	2.9	98	272	25	0.07	711.2	25.1	5	2	36	3
1036	1	47	21	27	47	5	2.4	4.939	28	79.56	20	5.16	15.9	142	1.13	13.68	72	0.768	202.2	139	3.8	102	278	25	0.23	838.1	44.8	5.3	2	54	3
1037	1	46	12	12	37	4.64	2.4	3.543	26	70.72	9	4.11	17.9	83	1.421	8.55	72	0.644	220.1	139	4.2	103	276	26	0.02	1048.7	43	4.9	2	47	3
1038	1	48	29	27	71	5	2.375	5.844	27	97.24	18	4.61	17	121	1.421	15.39	73	2.653	475.8	140	3.8	103	279	25	0.03	432.6	13.8	4.7	1	25	3
1039	1	35	30	21	53	1.43	2.375	7.008	22	53.04	27	4.55	8.2	137	1.485	3.42	70	1.908	184.4	135	3.8	104	266	35	1.19	616.1	25.1	5.2	2	29	1
1040	1	44	20	28	48	1.79	2.45	4.603	30	79.56	19	5.05	11.8	121	1.13	8.55	73	1.152	279.6	139	3.9	101	274	29	0.02	525.5	32.4	5.7	1	20	4
1041	1	41	20	21	63	6.78	2.425	4.862	26	106.08	30	4.72	14.9	127	1.388	18.81	73	0.553	350.9	139	3.6	104	279	33	0.04	351.1	14	5.3	1	26	4
1042	1	41	23	18	100	3.21	2.4	6.594	24	70.72	40	5	9.1	125	1.485	6.84	73	2.834	255.8	136	3.9	98	270	32	0.35	271.8	12.9	5.5	2	48	3
1043	1	45	21	24	62	3.21	2.4	6.543	24	70.72	12	6.16	13.4	87	1.001	15.39	71	1.456	273.6	140	3.6	105	279	26	0.05	758.8	51.6	5.3	1	46	3
1044	1	39	16	16	104	3.93	2.45	7.706	23	61.88	27	20.87	10.6	118	1.292	11.97	78	2.687	237.9	135	3.9	98	285	39	0.53	468.9	17.9	12.7	2	39	4
1045	1	48	50	43	52	3.93	2.4	5.224	28	79.56	107	5.16	19.7	142	1.066	17.1	74	0.531	309.3	143	4.2	104	284	26	0.02	591.2	17	4.9	1	29	3
1046	1	44	22	43	96	2.14	2.4	3.853	23	70.72	344	5.61	43.2	166	1.227	20.52	72	1.535	428.3	136	4.1	99	270	28	0.52	378.3	10	4.6	1	51	3
1047	1	45	47	27	61	3.93	2.575	6.517	24	88.4	86	6.22	8.4	89	1.453	10.26	63	6.345	386.6	142	4	106	283	18	0.07	480.2	27.2	5.2	1	48	1
1048	1	41	30	26	70	3.57	2.325	4.112	24	70.72	12	5.66	5.6	125	1.259	5.13	75	1.208	303.3	139	3.9	104	277	34	0.16	758.8	50.1	5.2	2	23	3
1049	1	39	20	25	57	2.86	2.25	5.198	23	79.56	20	4.94	12.4	129	1.033	10.26	71	0.847	350.9	139	4.2	105	275	32	0.45	645.5	27	5	2	43	3
1050	1	46	29	29	57	2.86	2.325	4.784	26	79.56	20	4.88	22	128	1.324	15.39	71	1.344	398.5	140	4	102	277	25	0.25	806.3	33.1	5.5	1	54	3
1051	1	43	24	20	68	3.21	2.5	6.465	29	97.24	27	5.22	27.6	121	1.324	18.81	70	1.806	440.2	138	3.9	98	274	26	0.24	665.9	33.3	5	1	44	3
1052	1	44	26	39	59	4.64	2.325	5.069	26	106.08	33	4	11.5	153	0.872	10.26	78	2.077	309.3	140	3.7	104	278	34	0.26	421.3	30.8	5.4	1	41	4
1053	1	39	109	94	96	3.21	2.325	5.637	26	61.88	63	5.66	6.3	178	1.292	8.55	69	2.653	339	138	3.4	102	275	30	1.1	675	34.9	5.4	2	47	1
1054	0	41	23	21	88	4.64	2.25	4.551	26	61.88	21	5.22	15.4	151	1.421	18.81	72	2.473	232	137	4	99	274	30	0.16	1429.2	42.4	5.9	2	65	3
1055	1	40	25	20	68	3.21	2.4	6.206	24	79.56	43	5.05	19.2	120	1.098	15.39	71	1.682	416.4	137	4.2	104	272	31	0.25	890.1	26.7	5.3	1	47	3
1056	1	39	18	16	68	2.5	2.375	5.12	25	88.4	33	6.88	14.9	97	1.55	15.39	67	4.527	356.9	139	3.9	103	277	28	0.48	650.1	24	8.4	1	66	1
1057	1	33	13	13	64	2.86	2.425	5.637	25	53.04	28	5.22	7.9	124	1.808	6.84	59	3.274	285.5	137	3.5	103	272	26	1.34	1048.7	18.1	5.3	2	32	3
1058	1	39	24	26	92	9.64	2.3	3.698	28	97.24	15	4.83	9.7	174	1.098	10.26	68	1.05	303.3	142	4	106	288	29	0.41	473.4	17	7.3	1	50	4
1059	1	44	29	22	81	3.93	2.45	4.732	25	70.72	18	4.77	29.2	127	1.001	17.1	71	0.869	386.6	139	3.9	104	276	27	0.08	706.7	28.3	5.3	1	33	1
1060	1	46	20	22	66	5.71	2.45	5.017	26	79.56	9	6.66	11.6	130	1.356	10.26	68	2.856	237.9	139	3.9	105	280	22	0.12	699.9	29	5.2	1	40	3
1061	1	39	78	74	78	2.86	2.4	4.293	29	70.72	24	4.55	12.5	336	1.066	10.26	76	1.569	273.6	141	3.6	102	279	37	1.76	1026	22.9	5	2	32	4
1062	1	40	28	25	76	4.64	2.35	5.793	26	70.72	24	6.72	11.5	137	1.066	8.55	60	0.711	273.6	141	4.1	104	282	21	1.35	736.1	32.4	5.7	2	54	3
1063	1	37	25	24	43	1.79	2.4	3.595	22	70.72	41	5.5	14.3	106	1.066	17.1	63	1.106	291.5	138	3.6	106	273	26	0.41	416.8	29.9	5.3	2	25	4
1064	1	34	19	26	82	3.93	2.35	5.586	25	70.72	8	6.22	4.5	104	1.485	6.84	63	2.969	374.7	138	4.1	102	276	28	0.81	405.4	14.7	5.5	2	73	1
1065	0	40	29	30	59	7.14	2.325	4.189	24	123.76	25	4.72	17.4	154	1.13	11.97	79	1.084	380.7	136	4.4	101	274	39	0.94	611.6	33.7	5.4	1	76	3
1066	0	41	23	27	67	4.64	2.325	6.336	28	79.56	13	5.05	24.9	154	1.227	13.68	69	1.231	339	138	3.6	98	275	29	0.33	835.8	24	5.7	2	81	3
1067	1	43	16	20	70	2.14	2.325	4.5	22	61.88	34	6.33	8.2	91	1.259	8.55	74	1.31	184.4	139	3.6	105	276	31	0.33	459.8	23.8	5	2	45	1
1068	1	40	25	28	74	3.93	2.45	4.138	25	70.72	111	5.16	11.1	107	1.195	10.26	68	1.061	327.1	142	3.9	106	282	28	0.38	412.2	16.8	5	1	50	4
1069	1	39	16	17	56	2.86	2.275	4.241	24	70.72	8	15.1	9.3	96	1.227	8.55	62	0.598	261.7	137	3.9	101	282	23	0.29	518.7	19	7.8	1	49	3
1070	1	46	13	17	37	5	2.425	6.568	23	70.72	22	4.22	15.2	102	1.518	15.39	71	0.937	220.1	136	4	100	271	25	0.05	1091.7	51.2	5.2	2	38	3
1071	1	44	23	26	36	3.93	2.375	5.819	23	61.88	22	5.27	30.4	127	1.195	22.23	75	0.835	291.5	137	3.5	104	273	31	0.06	1075.9	71.8	5.2	2	55	3
1072	1	37	21	31	73	3.21	2.5	4.138	27	97.24	27	5.33	10.6	119	1.227	6.84	93	1.569	362.8	141	3.8	104	280	56	0.93	380.5	20.6	6.7	1	74	1
1073	1	47	11	16	69	3.57	2.45	3.388	24	70.72	13	4.55	19	99	1.485	11.97	75	2.055	398.5	140	4	103	278	28	0.03	516.4	16.3	4.6	1	22	1
1074	0	35	27	29	90	10.35	2.3	5.198	25	97.24	11	6.38	18.3	226	1.421	10.26	68	1.964	428.3	139	4.3	101	284	33	1.83	1318.2	62.3	5.5	1	84	3
1075	1	48	38	22	87	2.86	2.275	5.017	26	70.72	50	4.94	7.2	154	1.162	8.55	77	5.453	291.5	141	3.4	103	279	29	0.58	407.7	14.9	5.5	1	24	2
1076	1	38	25	20	79	3.93	2.3	6	26	53.04	16	5	19.7	127	1.324	13.68	73	0.914	237.9	140	4	106	278	35	0.24	869.8	26.5	5.3	2	61	1
1077	1	42	12	13	41	4.64	2.275	4.862	22	70.72	10	4.44	38.7	97	1.582	13.68	64	1.095	261.7	138	3.6	104	275	23	0.01	287.7	15.9	4.6	2	43	3
1078	1	45	14	24	54	3.93	2.4	6.491	27	70.72	9	4.61	24.4	142	1.195	8.55	72	0.937	279.6	142	3.5	103	282	27	0.05	437.1	24.7	5.8	2	57	3
1079	1	46	16	21	64	3.21	2.325	3.957	22	70.72	14	4.05	15.8	109	1.227	11.97	75	0.576	273.6	135	3.7	103	267	29	0.09	566.3	39.9	4.9	2	35	3
1080	1	38	28	23	65	3.21	2.4	6.051	25	61.88	22	4.44	7.9	156	1.356	6.84	75	0.858	374.7	139	4.2	102	275	37	0.87	312.6	14.9	5.4	2	21	4
1081	1	48	27	23	44	5	2.425	5.87	26	70.72	19	5.05	20.8	123	1.518	13.68	80	2.156	368.8	137	4	100	274	32	0.12	1007.9	18.3	5.7	1	31	1
1082	1	34	26	25	88	3.21	2.125	5.301	21	53.04	33	13.54	8.6	143	1.227	20.52	62	2.54	255.8	128	3.5	96	264	28	0.82	921.9	17.2	8.7	2	45	1
1083	1	41	26	41	62	5.71	2.325	3.543	30	97.24	12	3.61	21.3	126	1.13	39.33	73	0.44	434.2	140	4.1	101	279	32	0.97	1220.8	71.1	4.4	1	23	3
1084	1	41	23	25	55	5.36	2.25	5.043	30	97.24	25	6.44	14.5	118	1.195	13.68	67	0.677	261.7	142	4	104	285	26	0.11	534.5	20.6	6	1	69	2
1085	1	47	14	21	90	5.36	2.475	5.844	25	61.88	55	7.83	15.6	163	1.162	5.13	80	2.777	386.6	138	3.5	101	279	33	1.26	568.5	19.9	6.1	2	63	1
1086	1	44	18	21	57	3.57	2.425	4.086	26	61.88	18	5.16	22.6	122	1.518	13.68	72	0.565	261.7	141	3.5	105	280	28	0.05	391.8	31.3	5.4	2	21	4
1087	1	36	16	17	56	6.78	2.2	5.094	25	61.88	14	4.88	10.4	101	1.259	10.26	68	3.421	202.2	139	4	107	279	32	0.38	659.1	37.6	5.6	2	42	1
1088	0	40	29	21	88	6.78	2.375	4.939	28	97.24	24	6.49	14.1	98	1.324	15.39	68	0.903	386.6	142	4	105	286	29	0.16	423.6	14.9	6.2	1	81	3
1089	1	38	23	19	71	4.64	2.35	3.62	26	79.56	18	5.33	15.8	94	1.162	11.97	67	0.316	232	139	4.1	105	278	29	0.59	548.1	19.7	5.6	2	61	3
1090	1	36	15	22	51	3.21	2.275	3.388	24	61.88	18	4.77	2.5	121	1.195	3.42	66	0.926	208.2	138	3.9	106	274	30	0.8	548.1	21.1	5.4	2	46	4
1091	1	43	80	51	61	4.28	2.4	5.12	23	88.4	141	5.33	24.2	127	1.485	8.55	69	3.997	446.1	137	3.9	102	273	26	0.07	896.9	22.7	5.1	1	29	3
1092	1	40	14	21	61	8.57	2.35	5.612	28	167.96	16	5.83	8.6	233	1.13	6.84	73	0.903	475.8	141	3.1	103	286	33	0.45	681.8	25.1	5.9	2	62	4
1093	1	42	17	16	56	3.93	2.3	5.327	23	61.88	33	5.22	13.1	110	0.84	5.13	63	1.479	398.5	139	4.4	106	277	20	0.09	577.6	23.3	5	1	49	3
1094	1	31	18	17	145	1.79	2.35	6.568	23	44.2	37	4.05	6.3	120	1.485	6.84	67	2.247	220.1	133	4.2	100	262	36	1.82	1103.1	29.2	5.1	2	30	3
1095	1	37	11	17	51	2.5	2.25	5.637	25	61.88	15	5	24.9	104	0.84	11.97	68	1.592	273.6	136	3.7	102	269	31	0.25	611.6	38.3	4.8	2	29	3
1096	1	42	15	19	46	6.43	2.4	4.5	22	61.88	13	5.11	11.8	112	1.421	13.68	66	0.587	220.1	140	4.2	106	281	24	0.09	314.8	14	4.9	2	29	3
1097	1	41	18	20	51	5.71	2.275	6.258	24	61.88	8	5.11	15.6	118	0.904	18.81	70	1.073	226	139	4.1	106	278	29	0.09	708.9	31	4.6	2	40	3
1098	1	39	42	54	320	5	2.3	6.025	22	70.72	221	5.27	9	132	1.292	11.97	84	1.163	362.8	134	3.7	101	269	45	0.43	521	22	5.4	2	70	3
1099	1	44	20	19	95	5.71	2.5	5.327	24	79.56	12	5.44	14.3	156	1.001	17.1	71	0.903	434.2	141	4.5	105	282	27	0.12	536.8	25.4	5.8	2	63	3
1100	1	37	29	30	50	3.21	2.4	5.405	24	61.88	27	6.49	10.9	159	1.227	10.26	80	1.423	339	138	3.3	101	275	43	0.46	473.4	12.9	6	2	64	4
1101	1	40	44	37	110	2.5	2.325	4.396	23	97.24	21	4.94	8.1	162	0.84	8.55	72	1.005	321.2	137	3.6	103	271	32	0.83	1272.9	24.5	4.9	2	30	3
1102	1	45	21	22	88	3.93	2.3	6.025	24	70.72	351	7.05	11.3	117	1.195	10.26	75	4.787	309.3	137	4.1	99	275	30	0.38	806.3	32.6	5.6	2	57	3
1103	1	43	25	23	83	2.5	2.35	5.069	26	53.04	9	4.66	7.2	98	1.421	6.84	74	0.779	184.4	140	3.3	105	277	31	1.7	1037.4	20.6	5.1	2	26	1
1104	1	44	23	26	100	6.07	2.45	4.888	25	79.56	19	6.33	15.6	126	1.388	11.97	76	0.971	386.6	138	3.8	100	278	32	0.02	498.3	6.8	5.4	1	21	1
1105	1	46	37	53	37	7.85	2.45	3.905	25	123.76	56	4.27	13.1	235	1.001	13.68	81	0.474	582.9	141	4	104	284	35	0.52	507.4	31.9	5.1	1	42	4
1106	1	42	28	25	79	5.71	2.425	4.448	27	114.92	29	4.05	13.8	114	1.195	8.55	71	1.163	285.5	143	4.2	107	285	29	0.46	613.8	31.5	6	2	54	4
1107	0	42	24	27	75	5	2.45	4.913	27	114.92	20	5.83	15.9	134	0.969	8.55	73	1.502	327.1	141	4.4	105	282	31	0.13	863	72.3	5.4	1	85	3
1108	1	45	15	17	56	5.36	2.475	4.448	23	79.56	16	6.49	8.4	93	1.227	13.68	74	1.287	267.7	129	4.1	93	261	29	0.65	824.5	29	5.8	2	69	3
1109	1	42	17	18	101	2.86	2.3	6.31	27	79.56	16	5.33	19.2	124	0.936	11.97	69	2.597	309.3	137	3.7	101	272	27	0.05	527.7	24	5.5	1	51	1
1110	1	44	18	23	70	3.93	2.35	4.784	26	61.88	8	4.39	17	92	1.485	11.97	80	0.44	172.5	137	4	101	272	36	0.19	464.3	34.2	5.2	2	31	1
1111	0	39	15	21	106	6.07	2.3	3.62	29	70.72	14	6.94	14	95	1.033	8.55	73	2.077	315.2	141	3.9	99	284	34	0.93	745.2	66.6	6.3	2	83	3
1112	1	39	23	22	59	2.14	2.25	4.034	24	61.88	21	4.55	6.6	131	1.324	8.55	77	0.61	190.3	137	3.4	102	271	37	0.18	407.7	25.1	5.1	2	24	2
1113	1	40	14	18	75	1.79	2.3	5.612	24	61.88	58	4.83	18.8	106	1.292	8.55	77	1.931	226	140	4.2	105	276	37	2.32	1017	41.4	5.6	2	71	3
1114	1	41	21	17	55	3.57	2.25	4.474	26	61.88	16	6.38	19.9	124	1.033	10.26	69	1.14	321.2	137	4	103	274	28	0.73	806.3	33.7	5.5	1	67	1
1115	1	43	40	31	48	4.28	2.4	5.534	25	97.24	26	5.22	17.9	126	1.066	13.68	73	2.089	345	140	4.1	105	279	30	0.12	1057.8	25.6	5.3	1	54	3
1116	1	42	28	31	82	10.35	2.525	6.232	23	141.44	15	7.6	16.5	131	1.388	17.1	77	5.182	511.5	140	3.7	105	287	35	0.59	595.7	56.2	6.7	1	74	3
1117	1	49	11	19	43	5	2.325	5.327	26	79.56	10	4.66	8.2	104	1.227	6.84	72	1.05	190.3	138	3.6	103	275	23	0.03	502.8	17.2	5.1	2	35	3
1118	1	41	14	18	52	2.86	2.3	3.258	29	88.4	12	3.66	11.5	95	1.324	11.97	65	1.106	214.1	141	3.6	101	278	24	0.05	693.1	24.7	4.9	1	28	3
1119	1	44	44	30	63	5.71	2.325	5.379	23	79.56	25	6	17.6	168	1.066	15.39	72	2.36	386.6	138	4.5	103	277	28	0.55	822.2	39.2	5.7	1	57	3
1120	1	49	20	21	78	6.07	2.4	5.327	24	106.08	18	4.66	9.9	100	1.356	17.1	73	5.532	380.7	137	3.8	101	275	24	0.03	679.5	36.5	4.4	1	25	3
1121	1	40	36	32	73	5.71	2.475	4.422	27	97.24	18	5.66	12.7	143	1.098	11.97	75	0.689	285.5	145	3.9	106	290	35	0.44	586.6	32.2	5.9	2	67	4
1122	1	41	16	17	67	7.5	2.375	8.637	24	88.4	23	8.27	20.6	114	1.55	15.39	74	4.651	440.2	137	3.9	98	280	33	0.78	869.8	42.8	6.8	2	81	1
1123	1	37	15	21	82	7.14	2.425	6.051	22	97.24	21	4.5	6.8	153	1.098	6.84	70	2.032	553.2	140	4	105	281	33	1.94	797.3	22.4	6.1	1	64	3
1124	1	44	22	15	55	7.5	2.375	5.612	25	97.24	11	6.27	18.6	122	1.356	15.39	65	3.319	273.6	141	4.3	104	285	21	0.11	1173.3	37.6	5.3	1	54	3
1125	0	41	32	28	83	17.49	2.325	3.931	27	114.92	29	6.05	14.9	152	1.518	15.39	59	2.382	404.5	142	4.3	104	297	18	0.11	1266.1	65.9	6.6	2	83	3
1126	1	47	57	31	94	2.14	2.45	5.043	27	97.24	24	4.94	14.9	137	1.227	10.26	79	0.734	291.5	137	4.1	97	271	32	0.19	471.1	19.9	5.2	1	21	1
1127	1	28	39	29	53	1.79	2.15	5.198	22	53.04	15	4.44	14	140	1.098	5.13	55	1.773	196.3	138	3.7	105	272	27	0.82	831.3	40.3	4.5	2	30	3
1128	1	37	28	26	65	1.43	2.225	3.543	27	61.88	19	4.16	6.3	171	1.421	6.84	59	1.185	339	139	3.4	101	273	22	1.83	516.4	24.7	5.3	2	41	3
1129	0	37	35	30	63	19.99	2.325	3.181	24	141.44	47	5.11	10.6	117	1.485	10.26	69	1.581	458	140	4.3	106	294	32	0.92	693.1	24.9	6	2	81	3
1130	1	38	19	21	110	6.07	2.275	6.206	25	70.72	16	5.61	14	144	0.743	6.84	70	1.389	422.3	139	3	102	279	32	0.96	376	9.7	6	2	59	4
1131	1	43	20	29	82	8.93	2.325	6.491	24	123.76	17	5	24.7	158	0.969	11.97	70	1.547	374.7	138	4.7	104	280	27	0.37	638.7	31.3	6	1	78	3
1132	1	51	19	20	47	3.93	2.65	5.405	24	70.72	11	4.72	21.7	99	1.259	11.97	79	1.253	279.6	141	3.4	103	280	27	0.01	573	44.8	4.8	2	21	3
1133	1	41	16	19	55	4.28	2.375	5.844	27	106.08	25	5.11	12.5	120	1.162	15.39	69	1.05	392.6	139	4	102	277	28	0.21	568.5	31.9	5.9	1	50	4
1134	1	30	13	19	58	1.43	2.25	4.629	21	61.88	7	8.05	9.9	108	0.904	5.13	60	1.558	243.9	136	3.9	106	271	30	1.76	593.4	32.8	5.6	2	20	4
1135	1	42	28	27	56	4.28	2.35	5.043	28	79.56	15	3.55	20.4	119	1.259	15.39	65	1.4	350.9	139	3.9	104	275	23	0.03	378.3	25.8	5.2	1	24	3
1136	1	46	22	22	99	3.21	2.525	5.069	21	70.72	29	6.16	12.7	121	1.162	11.97	68	1.152	208.2	141	4	109	281	22	0.17	566.3	15.6	5.2	2	64	3
1137	1	43	20	20	75	4.28	2.45	5.896	27	61.88	55	10.05	10.2	174	1.098	13.68	69	1.084	261.7	142	4.7	102	287	26	0.26	287.7	15.6	7.6	1	65	4
1138	1	31	18	25	135	2.5	2.225	7.474	23	53.04	9	4.22	10.4	123	1.227	17.1	62	2.36	243.9	138	4.1	105	272	31	0.22	1257.1	41.2	4.6	2	25	3
1139	1	41	46	28	74	3.57	2.425	6.284	25	79.56	56	3.89	26.5	138	1.356	11.97	70	2.823	285.5	139	3.5	104	275	28	0.15	645.5	148.1	5.3	2	48	3
1140	1	41	13	17	56	2.86	2.35	6.077	29	97.24	15	5.16	8.2	144	1.066	13.68	66	1.321	333.1	141	3.1	102	279	25	0.41	505.1	15.9	5.6	1	83	4
1141	1	34	27	26	69	3.93	2.325	4.189	22	88.4	12	4.44	3.9	93	1.259	10.26	64	0.734	350.9	137	3.7	107	272	30	0.45	1270.7	32.6	4.8	2	20	4
1142	0	40	19	30	110	5.36	2.4	5.198	20	141.44	15	5.22	13.3	153	1.324	10.26	70	1.626	386.6	138	4.2	105	276	30	0.19	946.8	78.8	5.1	2	85	3
1143	1	35	17	20	42	1.79	2.225	4.138	21	44.2	9	3.83	31.5	86	1.227	13.68	66	0.824	142.8	137	3.6	106	269	31	0.39	819.9	41	4.6	2	30	3
1144	1	40	18	16	85	3.57	2.3	6.853	23	61.88	23	5.55	9	143	1.388	8.55	72	2.495	291.5	141	4.3	107	280	32	0.7	283.1	11.3	5.4	2	63	1
1145	1	30	12	18	82	1.07	2.15	7.965	21	35.36	7	4.22	9.5	134	1.033	8.55	63	1.806	113	137	3.6	106	269	33	1.98	955.8	24	4.4	2	23	3
1146	1	41	14	16	99	4.64	2.275	4.189	22	97.24	15	5.05	11.1	183	0.904	11.97	68	1.005	339	139	3.9	106	277	27	0.25	763.3	27.6	4.7	1	82	3
1147	1	48	38	28	45	5.36	2.4	5.275	27	97.24	24	5.16	16.7	117	1.324	15.39	76	1.513	446.1	141	3.8	103	282	28	0.05	575.3	28.5	4.8	1	20	3
1148	1	27	37	28	120	17.14	2.225	5.301	24	327.08	60	11.82	7.9	274	1.937	10.26	53	1.919	434.2	140	5	105	298	26	0.62	1044.2	100.3	5.5	2	46	3
1149	1	40	39	37	87	3.93	2.3	3.595	23	53.04	25	4.77	7.7	145	1.324	11.97	76	0.892	226	137	3.7	103	272	37	0.41	434.9	10	5.7	2	23	1
1150	1	44	17	21	64	4.28	2.375	4.319	27	97.24	17	5	14.1	113	1.195	13.68	69	0.508	255.8	142	4.2	106	282	25	0.02	362.4	20.2	5.8	1	21	4
1151	1	44	46	28	59	6.07	2.4	5.431	26	79.56	48	5.77	19	132	1.259	23.94	69	1.05	458	142	4.4	106	285	24	0.38	858.4	17.2	5.6	1	46	3
1152	1	46	18	23	84	5.36	2.325	4.784	23	106.08	35	5.88	12.4	128	1.292	13.68	72	3.172	398.5	136	4.5	102	273	26	0.32	749.7	53.5	5.3	1	81	3
1153	0	39	17	29	87	7.14	2.35	5.637	28	70.72	13	4.94	12.2	130	1.421	8.55	65	0.903	350.9	141	4.5	106	283	26	0.44	765.6	39	5.4	2	82	3
1154	1	45	31	24	65	4.28	2.375	4.034	25	44.2	11	6.16	13.4	162	1.227	10.26	78	1.513	315.2	141	3.9	105	282	33	0.07	668.2	58.9	6.1	2	76	3
1155	1	37	12	21	75	7.14	2.35	4.551	26	106.08	10	4.5	11.1	115	1.033	17.1	66	1.377	469.9	145	4	107	290	29	0.18	477.9	14.3	4.3	2	85	4
1156	1	43	23	41	41	3.57	2.325	5.017	21	61.88	14	5.11	7.7	115	1.13	6.84	68	0.79	261.7	138	3.7	105	274	25	0.63	629.7	48.2	5	2	30	3
1157	1	43	16	21	54	5	2.45	4.138	24	97.24	15	5.11	30.6	83	1.227	15.39	70	0.655	345	140	4.1	105	280	27	0.03	330.7	14.9	5.1	1	25	1
1158	1	31	13	16	139	2.14	2.35	7.629	22	61.88	5	4.05	18.1	76	1.162	6.84	66	1.456	255.8	136	4.1	105	268	35	0.82	849.4	64.1	4.8	2	23	3
1159	1	43	66	45	70	3.93	2.4	3.336	26	61.88	33	5.38	16.7	168	1.227	6.84	77	0.644	345	137	4.6	102	273	34	0.28	453	24	5.6	1	24	1
1160	1	38	57	48	123	20.35	2.2	4.758	21	450.84	29	5.44	12	184	1.711	6.84	70	2.371	529.4	141	4.1	110	297	32	0.47	1377.1	64.1	5.3	2	50	1
1161	1	52	16	22	77	6.78	2.55	5.069	24	79.56	6	4.61	21.7	106	1.259	18.81	75	0.576	374.7	139	4	103	279	23	0.1	480.2	25.6	4.8	1	20	3
1162	0	50	9	22	95	10.71	2.325	5.534	21	141.44	15	6.27	10.2	218	1.55	13.68	72	1.479	463.9	129	4.5	94	266	22	0.06	534.5	34.4	6.1	2	84	3
1163	1	42	47	30	95	2.5	2.35	3.543	19	70.72	29	4.83	17	117	1.033	15.39	76	0.926	273.6	133	3.7	104	264	34	0.23	473.4	17.7	4.6	2	22	1
1164	1	39	17	21	69	5.36	2.425	7.655	25	70.72	14	4.55	9.3	146	1.356	10.26	70	1.694	380.7	141	3.6	106	281	32	0.39	786	43.7	5.7	2	54	4
1165	1	39	19	25	75	3.93	2.35	6.982	24	79.56	15	5.55	11.5	138	1.388	11.97	74	1.118	350.9	139	3.9	102	277	35	0.33	663.6	19.3	5.7	2	20	1
1166	1	40	28	34	87	2.14	2.3	5.405	24	79.56	17	5.61	6.4	160	0.936	6.84	66	0.948	327.1	140	4.1	104	277	26	1.07	833.5	34.9	5.1	1	48	3
1167	1	41	27	23	69	3.93	2.35	7.939	29	79.56	32	5.83	29.9	149	1.227	15.39	68	1.434	410.4	140	3.7	99	279	27	0.1	1492.6	24	4.9	1	57	3
1168	1	46	22	19	81	4.64	2.4	5.172	27	97.24	17	5.05	15.6	100	1.292	13.68	72	0.779	410.4	139	4.2	104	277	26	0.15	360.1	15.4	5	1	36	3
1169	1	40	78	37	52	4.28	2.375	5.017	27	79.56	24	4.77	24.9	125	1.647	8.55	68	1.197	345	137	3.8	99	273	28	0.41	595.7	31.3	5.3	1	22	3
1170	1	39	17	24	77	10.35	2.375	3.776	28	141.44	34	4.55	10.4	115	1.195	10.26	67	3.161	386.6	142	3.9	105	288	28	1.51	607	31.5	5.4	1	71	3
1171	1	30	22	45	151	2.14	2.2	2.793	23	79.56	66	6.11	11.5	192	0.936	41.04	72	0.7	440.2	142	3.9	107	281	42	0.08	908.3	24.2	4.4	2	70	1
1172	1	39	20	23	94	6.43	2.35	5.069	21	123.76	53	6.55	16.1	194	1.162	11.97	67	1.897	517.5	140	4.5	109	282	28	0.11	1925.3	29.4	5.7	2	67	3
1173	1	42	34	25	60	2.14	2.325	4.215	24	88.4	30	5.22	17.7	108	1.162	13.68	75	0.644	350.9	139	4.2	105	275	33	0.06	382.8	11.3	5.1	1	20	4
1174	1	43	23	23	89	6.07	2.4	5.715	29	79.56	10	4.88	14.5	161	1.485	8.55	67	1.129	267.7	141	4.1	105	282	24	0.13	776.9	84.7	5.1	2	62	3
1175	1	41	20	19	54	5	2.325	4.629	25	88.4	10	5.27	18.3	114	1.162	13.68	69	1.897	321.2	136	3.5	101	272	28	0.02	527.7	20.8	5.3	1	35	3
1176	1	35	18	27	28	2.86	2.275	6.982	25	61.88	8	5.05	15.2	151	1.582	17.1	58	1.389	279.6	137	4	103	272	23	0.03	450.7	20.8	5.2	2	39	1
1177	1	44	11	18	89	4.64	2.425	6.206	26	88.4	14	5.44	18.8	71	1.227	11.97	71	1.366	255.8	142	3.9	104	283	27	0.32	577.6	16.8	5.1	1	37	3
1178	1	48	23	25	44	7.14	2.4	3.827	25	88.4	17	9.33	18.3	119	1.066	11.97	82	1.231	463.9	136	4	99	278	34	0.25	951.3	52.8	5.2	1	70	1
1179	1	44	43	29	90	4.64	2.35	6.62	26	88.4	70	5	22.6	113	1.033	15.39	76	1.614	327.1	140	3.7	103	279	32	0.18	575.3	18.3	5.1	1	44	3
1180	1	41	38	25	88	3.93	2.275	5.819	24	53.04	27	5.55	8.1	151	1.195	5.13	74	6.83	261.7	138	3.8	104	275	33	0.52	801.8	30.8	5.4	2	54	1
1181	1	36	17	18	59	19.99	2.125	3.517	20	291.72	30	8.44	12.2	134	1.388	10.26	67	0.869	285.5	140	5.1	108	298	31	0.14	369.2	18.6	5.9	1	65	4
1182	1	43	24	27	42	8.57	2.3	3.75	23	97.24	28	7.05	15	148	1.195	15.39	66	1.332	440.2	138	4.5	105	281	23	0.22	1316	41.9	4.5	1	64	3
1183	1	38	19	25	71	7.85	2.275	3.672	23	106.08	20	5.94	11.8	164	0.904	13.68	62	2.077	487.7	140	4	105	283	24	0.48	611.6	31	5.7	1	81	3
1184	1	43	13	19	69	2.5	2.375	5.689	21	61.88	26	4.61	18.4	148	1.292	6.84	73	2.123	255.8	138	3.9	105	273	30	0.43	505.1	26.5	5.7	2	36	5
1185	1	37	29	21	79	2.14	2.325	3.982	25	70.72	27	5.27	12	113	1.13	11.97	62	1.456	404.5	140	4.1	103	277	25	0.27	749.7	15.9	5.7	1	65	3
1186	0	44	25	25	70	6.07	2.325	5.017	24	97.24	18	5.83	27.8	159	1.195	13.68	73	1.073	452	139	4	103	279	29	0.03	772.4	33.3	5.7	1	69	5
1187	1	46	24	21	75	3.93	2.525	7.293	26	79.56	29	5.22	15.4	125	1.324	11.97	75	1.524	350.9	140	4.3	102	279	29	0.08	570.8	28.1	5.2	1	55	3
1188	1	47	10	14	50	5	2.4	3.595	25	61.88	15	4.83	10	87	1.259	11.97	70	0.745	267.7	137	3.6	104	274	23	0.06	627.4	27.2	4.4	2	22	3
1189	0	46	17	21	68	3.93	2.275	5.456	29	88.4	11	5.83	19.2	122	1.292	18.81	73	1.152	416.4	144	3.2	101	287	27	0.24	776.9	60.9	5.4	1	82	3
1190	1	33	13	17	67	2.86	2.375	6.672	24	61.88	10	4.39	19.9	135	1.292	8.55	65	3.5	285.5	137	3.7	104	271	32	0.8	1021.5	45.3	4.7	2	26	3
1191	0	48	17	20	65	3.93	2.475	7.81	26	61.88	10	4.44	19.5	112	1.711	13.68	74	2.258	327.1	140	3.7	103	278	26	0.08	647.8	35.3	5.3	2	62	3
1192	1	46	17	17	77	6.07	2.35	4.629	27	97.24	14	5.44	21.3	98	1.195	10.26	66	2.111	315.2	140	4.2	104	281	20	0.05	514.2	24.7	5.1	1	47	3
1193	1	41	32	39	84	1.79	2.35	6.93	25	70.72	40	4.72	25.6	139	1.001	13.68	65	5.34	327.1	135	4	99	267	24	0.27	752	22	5.2	1	44	3
1194	1	41	16	19	99	4.28	2.425	5.094	27	106.08	21	4.5	24.4	127	0.872	17.1	75	1.344	315.2	141	4.3	103	280	34	0.24	323.9	13.8	4.2	1	69	4
1195	1	41	42	32	84	3.93	2.525	8.482	26	79.56	58	5.83	9.7	139	1.518	10.26	76	5.25	374.7	138	4.3	101	275	35	0.32	554.9	19.7	5.8	1	39	4
1196	1	46	44	30	54	5	2.45	4.086	25	88.4	26	5.61	14.7	146	1.13	15.39	68	2.247	452	138	4.1	103	276	22	0.26	1125.7	35.3	5.7	1	35	5
1197	1	45	16	27	89	5.36	2.3	4.293	23	114.92	17	4.16	22.2	129	1.001	13.68	73	1.129	410.4	141	4.1	108	281	28	0.1	869.8	79.3	5.4	1	43	3
1198	1	44	11	22	78	5.36	2.35	5.146	25	70.72	19	5.16	12.2	153	1.162	11.97	71	0.914	440.2	139	4.2	103	278	27	0.17	872	43.3	5.4	1	85	3
1199	1	43	32	20	69	6.07	2.3	4.836	22	79.56	45	5.44	25.4	102	1.033	13.68	73	2.123	428.3	140	4.1	107	281	30	0.17	693.1	35.6	5.2	1	51	3
1200	1	31	17	16	73	2.86	2.15	5.198	22	53.04	10	4.16	11.6	143	1.066	10.26	64	2.314	237.9	136	3.9	104	269	33	2.2	1141.6	58.9	4.9	2	33	1
1201	1	44	14	19	80	4.28	2.475	4.474	25	61.88	10	5.22	7	118	1.679	8.55	69	1.005	184.4	140	3.9	102	279	25	0.19	570.8	21.3	4.6	2	38	2
1202	1	34	41	20	59	1.79	2.2	3.827	20	53.04	22	5	20.4	110	1.227	10.26	69	1.592	214.1	132	3.9	105	261	35	1.75	786	23.8	5.4	2	27	1
1203	1	46	20	18	80	3.93	2.4	6.362	23	70.72	8	4.66	12.4	115	1.453	11.97	77	0.519	249.8	137	4	103	272	31	0.27	373.7	25.6	4.9	2	27	1
1204	1	43	27	26	51	5	2.35	6.31	28	97.24	38	5.05	15	139	1.001	13.68	72	0.994	303.3	140	4.1	105	279	29	0.27	466.6	17.4	6	1	61	4
1205	1	40	17	24	54	4.64	2.425	6	26	97.24	14	5.72	14.1	114	1.162	11.97	63	0.813	249.8	141	4.3	107	282	22	0.04	464.3	26.3	5.5	1	77	3
1206	1	43	42	28	54	5	2.4	4.034	20	70.72	44	4.66	12.2	117	1.292	10.26	71	2.698	428.3	136	4	103	272	28	0.36	736.1	13.4	5.1	1	29	3
1207	0	45	19	27	56	5.71	2.575	4.422	30	61.88	16	5.22	15.8	133	1.259	11.97	68	0.756	243.9	140	3.6	99	280	23	0.02	1005.7	57.5	5.2	2	78	3
1208	1	47	23	20	83	4.64	2.5	5.819	25	79.56	18	4.39	29	105	1.292	22.23	71	1.242	285.5	138	4.4	105	275	24	0.05	930.9	38.7	5.1	1	26	3
1209	1	46	30	33	84	5.36	2.45	6	25	106.08	22	5.16	12.5	111	1.388	6.84	73	0.971	309.3	140	3.9	105	280	27	0.15	989.8	41.7	5	1	46	3
1210	1	43	33	26	72	4.64	2.45	6.284	26	88.4	53	5.55	23.1	120	1.227	13.68	76	0.734	350.9	136	4.6	101	272	33	0.13	765.6	48	5.8	1	54	3
1211	1	38	17	21	47	6.43	2.425	5.172	26	79.56	7	6.44	7.5	134	1.13	5.13	66	0.835	220.1	140	3.8	104	282	28	0.17	781.4	24.2	7.3	2	69	3
1212	1	42	100	61	99	3.93	2.25	6.413	21	70.72	85	5.61	18.3	83	0.969	17.1	69	2.314	356.9	138	4	107	275	27	0.19	441.7	26.7	5.7	1	64	2
1213	1	40	28	26	70	2.86	2.325	5.25	25	53.04	34	4.27	12.5	127	1.356	6.84	68	2.089	237.9	140	3.7	101	276	28	0.44	507.4	50.3	5.1	2	50	3
1214	1	32	14	16	69	1.79	2.175	4.112	22	44.2	17	4.22	19.2	106	1.324	3.42	63	2.314	190.3	136	3.9	106	268	31	0.36	1046.4	21.5	5.3	2	31	1
1215	1	30	21	24	131	2.14	2.225	5.87	22	35.36	21	5.22	14.7	142	1.356	10.26	65	1.626	273.6	137	3.4	103	271	35	1.06	446.2	20.6	4.6	2	30	1
1216	1	38	30	24	75	5	2.425	3.646	27	97.24	23	4.88	6.8	120	1.13	8.55	76	1.614	428.3	139	3.9	102	277	38	2.53	369.2	14.9	5.2	1	21	4
1217	1	42	23	25	100	3.57	2.325	5.431	26	70.72	31	5.16	22.2	124	1.227	11.97	75	0.813	380.7	141	3.8	103	280	33	1.04	568.5	16.3	5	2	52	3
1218	0	39	25	31	115	2.86	2.4	5.896	31	88.4	30	7.33	11.8	185	1.066	11.97	74	1.558	333.1	139	4.2	97	278	35	1.47	967.2	67.3	6.8	2	81	3
1219	1	46	29	24	51	3.21	2.45	6.103	28	106.08	39	5.38	13.6	138	1.356	11.97	75	0.835	446.1	140	4.2	103	278	29	0.32	364.7	12.9	5.6	1	26	4
1220	1	42	17	20	78	2.86	2.475	4.991	23	61.88	13	5	10.4	110	1.292	13.68	72	0.79	249.8	137	3.9	105	272	30	0.04	539.1	19.3	5.2	2	26	1
1221	0	42	14	21	89	6.07	2.325	4.267	23	88.4	15	5.27	8.1	85	1.227	6.84	73	0.565	285.5	140	4.8	103	281	31	1.45	930.9	26.5	5.4	1	78	3
1222	1	42	27	26	73	3.93	2.4	5.741	25	61.88	19	4.77	11.1	102	1.356	8.55	71	0.474	190.3	138	4.1	105	274	29	0.09	400.9	17.9	5	2	45	1
1223	1	38	15	15	66	5	2.375	7.551	23	44.2	17	15.76	12.4	108	1.292	8.55	75	1.648	220.1	138	3.6	104	286	37	0.83	548.1	21.1	9.3	2	46	4
1224	1	39	37	32	51	4.28	2.45	4.577	27	79.56	28	5.22	17	139	0.936	13.68	72	1.106	374.7	140	3	102	279	33	0.16	969.4	26	4.3	2	44	4
1225	1	36	19	19	130	4.64	2.35	4.37	24	88.4	136	6.88	22.6	121	1.324	8.55	72	1.829	321.2	140	4.1	105	281	35	1.28	321.6	9.7	5.3	1	60	4
1226	1	45	18	19	116	2.14	2.4	5.508	27	70.72	25	5.11	5.9	147	1.195	17.1	73	2.134	333.1	141	3.7	102	279	28	1.28	899.2	43.3	5.6	2	60	3
1227	0	33	12	18	60	8.21	2.075	4.448	23	79.56	13	5.33	3.2	161	1.485	8.55	54	1.027	333.1	137	4.1	103	277	20	0.3	498.3	34	5.7	2	64	3
1228	1	46	46	29	60	4.64	2.45	4.448	25	88.4	48	6.05	29.7	132	1.13	15.39	71	1.852	475.8	140	4.1	105	280	25	0.14	763.3	39.9	5.5	1	52	3
1229	1	40	39	34	67	6.78	2.375	5.146	26	88.4	39	4.44	12.7	148	1.066	11.97	63	1.592	226	141	4.1	104	282	23	0.13	844.8	52.8	5.5	1	47	1
1230	1	39	12	18	59	2.86	2.325	5.353	28	79.56	9	4.77	9.3	128	1.195	6.84	68	1.027	273.6	140	3.9	104	277	29	0.66	453	16.8	5.2	2	32	4
1231	1	40	24	28	55	3.93	2.25	5.069	26	114.92	23	5.16	17	122	1.227	11.97	61	1.908	368.8	142	3.7	104	282	21	0.12	457.5	32.4	5.6	1	46	4
1232	1	46	23	23	87	4.28	2.525	5.87	27	88.4	18	5.16	12.4	121	1.582	17.1	73	2.224	249.8	140	4.2	103	279	27	0.04	437.1	16.8	5.4	1	38	1
1233	1	39	18	27	46	7.5	2.3	6.103	23	97.24	8	5.16	11.6	188	1.582	11.97	69	1.626	350.9	140	4.3	106	282	30	0.06	627.4	20.2	5.7	2	58	3
1234	1	37	10	16	60	3.57	2.35	5.508	25	61.88	12	5	9.3	113	1.324	6.84	71	0.429	226	138	4.1	105	274	33	1.37	416.8	15.4	5.2	2	50	4
1235	1	39	19	25	22	5.36	2.325	4.784	29	106.08	15	5.11	10.7	132	1.259	15.39	69	1.106	350.9	140	4	101	280	30	0.39	1200.5	27.4	5.8	1	78	3
1236	1	40	18	18	67	2.86	2.3	4.862	24	61.88	16	4.55	4.8	81	1.518	6.84	68	1.671	339	138	3.8	102	273	28	0.57	831.3	13.1	5.3	2	26	5
1237	1	46	29	25	103	3.93	2.525	8.301	23	123.76	38	8.55	16.1	145	1.388	18.81	80	2.473	469.9	135	3.9	97	273	35	0.26	532.3	19	7.7	1	50	4
1238	0	40	62	38	83	4.64	2.25	5.482	24	70.72	35	5.55	21.7	148	1.098	8.55	66	0.903	279.6	139	4.1	106	278	26	0.07	419	17.4	5.6	1	60	1
1239	1	44	16	18	61	2.14	2.4	5.405	28	70.72	20	4.77	21.9	95	1.162	15.39	72	0.835	237.9	138	3.7	103	272	28	0.05	317.1	12	5.2	2	24	3
1240	1	32	15	21	61	2.14	2.25	4.732	22	44.2	11	4.88	20.6	93	1.324	11.97	67	1.953	190.3	136	3.7	105	269	35	1.53	786	35.6	5.1	2	27	1
1241	1	42	25	32	63	3.57	2.35	7.215	24	88.4	13	5.66	14	131	1.162	34.2	64	0.892	261.7	139	3.6	105	277	22	0.03	627.4	38.3	5.3	2	53	3
1242	1	41	17	27	51	2.5	2.35	4.422	27	79.56	13	2.78	12.7	112	1.453	10.26	76	1.118	249.8	140	4	102	275	35	0.01	457.5	24.7	5.5	1	44	4
1243	1	45	31	35	74	7.14	2.375	3.077	24	114.92	75	5.5	24.9	145	1.195	22.23	72	1.095	368.8	140	4.1	105	282	27	0.07	638.7	38.5	5.2	1	81	3
1244	1	47	21	23	103	9.64	2.35	6.025	24	88.4	14	5.33	7.3	144	1.292	8.55	76	7.621	463.9	138	4.1	102	281	29	0.1	641	43.9	5.4	1	65	1
1245	1	37	29	20	99	2.14	2.275	4.422	23	61.88	18	5.44	4.7	92	1.033	1.71	70	1.671	261.7	141	4.1	106	279	33	3.64	598	15.4	6.2	2	43	3
1246	1	34	15	16	85	1.43	2.425	5.793	23	44.2	11	3.61	10.2	127	1.582	6.84	63	3.127	190.3	137	3.6	102	269	29	1.78	665.9	18.3	4.5	2	23	1
1247	1	29	18	15	95	2.86	2.25	4.836	20	35.36	16	4.5	13.8	113	1.259	8.55	64	4.031	172.5	135	3.8	105	267	35	2.42	853.9	27	5.3	2	33	1
1248	1	46	17	21	47	4.28	2.45	5.767	24	97.24	24	5.11	12.7	117	1.518	10.26	73	3.184	368.8	137	4.2	101	273	27	0.2	570.8	24	5.1	1	51	3
1249	1	41	13	20	54	5.71	2.325	5.663	27	79.56	10	4.94	21	126	1.356	10.26	67	1.016	232	139	3.7	103	278	26	0.03	430.4	24.2	5.6	2	83	3
1250	1	44	19	23	73	5.36	2.325	6.155	24	70.72	16	5.16	12.2	72	1.292	8.55	72	0.598	315.2	142	4.1	108	284	28	0.18	425.8	26.5	5.4	1	48	3
1251	1	34	18	21	39	1.07	2.225	4.474	24	70.72	16	6.27	5	152	1.033	13.68	69	0.768	172.5	140	3.6	106	277	35	2.95	647.8	14.3	5.9	2	51	4
1252	1	41	36	18	75	3.93	2.25	5.069	26	79.56	31	9.49	11.3	85	1.259	10.26	69	1.547	333.1	137	4.4	103	277	28	0.05	980.7	18.1	7.3	1	48	1
1253	1	41	28	28	194	4.64	2.35	3.388	28	106.08	15	11.71	11.6	153	0.904	8.55	63	2.066	243.9	138	3.8	101	282	23	0.47	722.5	18.6	7.8	1	76	4
1254	1	30	16	15	82	2.5	2.325	5.974	23	53.04	15	5.66	13.6	123	1.388	6.84	65	2.258	249.8	138	4	104	274	34	2.24	489.2	21.3	5.2	2	25	1
1255	1	43	12	16	53	4.28	2.4	4.5	24	61.88	8	4.5	10.7	111	1.615	10.26	75	0.847	232	141	3.6	105	280	32	0.04	434.9	18.1	5.1	2	37	5
1256	1	37	11	16	39	2.5	2.375	6.077	24	53.04	6	3.66	11.5	112	1.873	3.42	65	2.382	154.6	137	3.6	102	270	28	0.78	643.3	24.7	4.9	2	22	3
1257	1	40	33	23	57	4.28	2.325	6.284	24	88.4	37	4.44	18.3	95	1.162	11.97	77	3.376	452	136	4.1	103	271	37	0.29	471.1	18.3	5.5	1	35	2
1258	1	42	22	21	46	4.64	2.35	3.879	22	88.4	12	5.72	9.1	122	1.292	20.52	73	1.479	374.7	139	3.7	107	278	31	0.64	521	16.3	4.4	1	38	3
1259	1	42	17	26	58	3.57	2.425	4.474	26	88.4	29	4.44	8.6	174	1.195	13.68	78	0.429	309.3	142	4.2	105	281	36	0.03	865.2	42.6	5.5	1	83	4
1260	1	42	27	26	59	3.21	2.325	5.069	24	70.72	42	5.83	11.3	112	1.195	13.68	67	1.242	237.9	140	4.7	106	278	25	0.04	822.2	28.8	4.7	2	44	3
1261	1	48	36	28	54	6.78	2.475	4.965	25	79.56	33	6.49	14.1	118	1.421	10.26	72	1.321	339	140	4.3	103	283	24	0.12	1014.7	38.7	5.6	1	57	3
1262	0	40	27	31	53	3.93	2.35	4.189	25	97.24	16	5.16	13.8	159	1.13	17.1	65	1.795	309.3	140	3.9	105	279	26	0.28	955.8	66.6	6.1	1	83	3
1263	1	44	25	22	63	5.36	2.425	3.75	27	79.56	25	5.27	10	150	1.324	10.26	74	1.513	410.4	142	4.2	105	284	30	0.2	788.2	64.1	6.1	1	61	3
1264	1	48	26	26	95	5	2.4	4.474	21	88.4	26	4.55	17	115	1.292	17.1	72	0.723	493.7	138	4.3	102	275	25	0.14	591.2	39.9	4.8	1	26	3
1265	1	35	15	18	67	6.07	2.175	3.827	24	79.56	13	4.72	14.1	97	1.324	5.13	58	2.168	237.9	139	3.7	106	278	23	0.46	842.6	32.4	5.2	2	49	3
1266	1	41	20	21	45	5.71	2.375	5.431	27	88.4	22	5.05	10.2	141	1.582	11.97	65	4.584	261.7	141	4.5	102	282	25	0.15	586.6	22.9	5.5	2	75	3
1267	1	42	53	36	73	4.28	2.45	5.819	28	114.92	16	4.66	11.6	146	1.356	10.26	75	3.24	321.2	140	3.6	99	278	33	0.1	564	27.9	5.1	1	28	4
1268	1	46	85	45	79	3.57	2.5	4.888	29	97.24	120	4.94	20.2	176	1.259	20.52	71	1.152	303.3	142	4.3	103	282	25	0.16	663.6	20.8	5.2	1	51	3
1269	0	35	15	22	94	9.28	2.225	3.905	27	123.76	22	5.16	10.6	189	1.098	17.1	72	0.644	356.9	134	4.3	96	273	38	1.41	1318.2	26.5	5.9	1	81	3
1270	1	41	18	18	42	2.5	2.425	4.784	23	70.72	17	2.83	12.4	115	1.13	8.55	72	1.31	315.2	140	4.2	106	275	32	0.09	672.7	26.5	5.1	2	21	3
1271	1	46	19	18	85	6.07	2.425	5.379	25	88.4	31	4.55	25.4	107	1.324	8.55	72	4.956	362.8	136	4.1	101	273	27	0.12	686.3	25.6	5.6	1	49	3
1272	1	37	13	18	47	3.21	2.3	4.06	25	61.88	13	4.22	8.4	126	1.227	6.84	62	0.576	196.3	139	4.3	104	275	25	0.35	308	11.6	5.2	2	36	3
1273	1	45	28	26	76	4.28	2.475	5.405	25	61.88	21	5.72	16.7	140	1.518	8.55	77	2.314	267.7	140	4.2	106	279	32	0.16	761	117.8	6.7	2	67	1
1274	1	48	16	19	75	3.21	2.325	4.241	23	70.72	25	4.94	28.1	87	1.162	11.97	79	0.768	273.6	139	3.7	105	276	31	0.04	410	14.7	5	1	23	1
1275	1	37	20	17	103	3.93	2.2	4.965	20	70.72	83	13.71	8.1	101	1.033	6.84	68	1.208	202.2	137	4	105	281	31	3.43	702.2	22	8.9	2	40	3
1276	1	41	16	17	84	3.93	2.4	6	28	88.4	47	4.94	9.3	99	1.227	10.26	72	1.874	487.7	144	3.6	105	286	31	1.08	831.3	22.4	5.9	1	48	4
1277	1	37	22	21	44	3.93	2.3	5.637	21	79.56	20	4.44	13.6	122	1.162	13.68	65	2.281	327.1	140	3.9	108	278	28	0.85	1146.1	44.2	5.5	2	42	3
1278	1	40	35	29	98	4.28	2.275	4.396	24	97.24	22	6.99	14	185	1.227	17.1	70	0.858	315.2	137	4	102	275	30	0.51	459.8	16.1	6.1	1	34	1
1279	1	37	18	23	60	2.5	2.25	4.629	23	61.88	30	5	10	140	1.098	11.97	71	0.835	356.9	134	4.3	105	266	34	0.16	387.3	22	5.3	2	44	4
1280	1	44	21	30	88	4.64	2.425	8.948	26	53.04	23	6.27	15.9	158	1.259	11.97	78	6.108	255.8	137	4.1	101	275	34	0.49	1118.9	72.5	5.9	2	82	1
1281	0	37	8	14	71	7.5	2.25	3.957	31	61.88	8	4.88	10.6	109	1.518	8.55	65	1.456	362.8	140	4.2	102	282	28	0.5	645.5	36.9	5.7	2	80	3
1282	1	46	34	32	55	3.21	2.475	5.586	27	88.4	15	5.94	23.8	134	1.485	17.1	70	3.376	285.5	141	4.2	102	280	24	0.06	552.7	31.3	4.9	1	44	3
1283	1	49	18	16	76	6.07	2.45	4.965	25	79.56	15	4.61	14.9	99	1.388	13.68	77	2.495	297.4	140	4.2	104	280	28	0.17	425.8	27.4	5.1	1	26	3
1284	1	46	21	30	56	3.57	2.425	7.965	30	88.4	25	4.33	14.5	176	1.615	13.68	75	1.603	291.5	139	3.9	99	275	29	0.06	523.2	30.1	5	1	35	4
1285	1	46	37	27	59	3.57	2.4	5.146	27	79.56	25	5.44	21.3	117	1.066	30.78	70	1.152	333.1	139	3.8	101	277	24	0.12	554.9	20.2	4.9	1	41	2
1286	1	41	21	22	80	4.28	2.35	7.37	29	70.72	26	7.99	13.8	120	1.292	8.55	71	3.635	303.3	139	3.5	100	280	30	0.38	747.5	28.5	5.7	2	50	3
1287	1	46	13	20	75	2.14	2.45	3.155	26	106.08	21	4.66	22.4	100	0.872	11.97	68	0.858	339	140	4	103	276	22	0.19	636.5	16.1	5.5	1	23	3
1288	1	45	20	25	118	3.93	2.35	7.241	25	70.72	61	5.94	11.6	152	1.13	11.97	76	2.54	154.6	142	3.6	105	283	31	0.26	183.5	14	5.9	2	64	4
1289	1	39	14	18	63	3.21	2.35	3.672	27	97.24	14	6.05	6.6	107	1.259	10.26	72	0.96	380.7	140	4.1	103	279	33	0.03	498.3	22	5.8	1	34	4
1290	1	46	68	29	68	3.93	2.4	5.094	26	79.56	53	5.88	17.4	106	1.066	6.84	74	0.948	333.1	139	4.8	102	277	28	0.11	353.3	30.8	5.7	1	33	2
1291	1	46	25	23	64	2.86	2.425	4.034	26	106.08	35	4.44	10.7	133	1.195	10.26	79	0.994	499.6	140	4	104	277	33	0.24	468.9	25.8	5.6	1	48	5
1292	1	30	11	15	142	3.21	2.35	6.93	21	44.2	7	4.5	9	99	1.841	8.55	58	4.945	184.4	135	4.1	104	268	28	0.54	786	20.8	5.2	2	27	1
1293	0	40	17	32	63	8.57	2.375	5.482	23	88.4	12	6.72	12.9	175	1.356	11.97	78	0.406	416.4	137	4.9	104	279	39	1.07	874.3	44.2	5.6	2	85	3
1294	1	44	54	30	69	6.07	2.35	3.077	21	79.56	25	4.39	17.7	170	1.453	13.68	66	4.256	416.4	141	4	107	282	22	0.08	430.4	16.5	5.2	1	25	1
1295	1	44	18	17	42	6.07	2.4	4.138	27	97.24	13	4.55	15.2	105	1.518	17.1	69	0.768	285.5	142	3.7	107	284	25	0.04	654.6	36.2	4.6	1	31	3
1296	1	41	15	15	36	4.64	2.325	4.138	25	53.04	8	4.77	22.6	84	1.55	18.81	66	0.869	214.1	137	3.8	101	273	25	0.02	595.7	19.3	5	2	25	5
1297	1	30	21	29	123	2.86	2.275	7.086	24	53.04	13	3.83	25.1	126	1.421	10.26	62	3.353	178.4	136	3.5	102	269	32	0.27	1166.5	44.8	5.1	2	35	3
1298	1	39	16	23	83	4.28	2.375	6.749	24	61.88	23	4.94	6.6	117	1.453	8.55	73	2.642	285.5	141	3.9	106	281	34	0.06	602.5	29.7	5.6	2	34	2
1299	1	39	18	21	56	4.28	2.35	5.793	25	44.2	10	7.99	21.7	135	1.162	8.55	71	1.276	267.7	140	3.6	107	282	32	0.07	550.4	39	7.1	2	75	1
1300	1	46	22	22	70	3.93	2.425	4.939	20	79.56	25	5	15.6	115	1.292	10.26	71	2.439	255.8	140	3.7	105	278	25	0.29	835.8	14.7	5.3	2	24	3
1301	1	35	34	31	206	2.14	2.4	5.327	25	53.04	78	9.27	16.3	96	0.743	8.55	76	4.437	321.2	139	3.7	105	279	42	1.34	310.3	17.4	5.9	2	56	1
1302	1	31	25	23	77	2.14	2.175	7.422	22	53.04	10	4.27	9.3	100	1.195	8.55	59	2.619	249.8	136	3.9	105	268	28	0.31	754.2	37.8	5.2	2	34	3
1303	1	44	27	21	48	3.57	2.425	3.646	25	88.4	14	4.77	15.6	121	0.936	15.39	65	1.863	380.7	139	3.7	105	276	21	0.1	539.1	22.7	4.8	1	38	3
1304	1	44	31	25	84	5	2.4	6.155	23	88.4	25	5.33	7	99	1.162	8.55	68	1.603	333.1	141	3.7	105	282	24	0.68	369.2	19.3	5.9	1	69	3
1305	1	46	29	24	53	6.43	2.425	6.698	24	106.08	34	4.83	11.8	115	1.615	18.81	69	2.789	440.2	141	3.7	107	283	23	0.37	622.9	15.6	5.1	1	35	5
1306	1	46	17	24	54	2.5	2.525	4.034	24	88.4	34	4.88	20.2	114	1.421	6.84	71	1.208	232	142	3.9	105	281	25	0.09	462.1	44.8	8.1	1	41	4
1307	0	38	18	18	94	5.36	2.375	6.284	25	70.72	24	5.05	6.1	168	1.259	11.97	74	1.332	249.8	139	4	102	278	36	0.57	724.8	24.9	5.8	2	69	4
1308	1	38	20	19	103	5	2.35	6.362	22	97.24	27	4.77	15.8	102	1.356	13.68	67	3.545	416.4	139	3.9	106	277	29	0.52	421.3	12.2	5.4	1	45	3
1309	1	43	35	28	59	2.86	2.425	3.181	27	88.4	39	4.83	24	97	1.485	17.1	80	0.598	392.6	140	4	103	277	37	0.1	679.5	44.8	4.3	1	30	4
1310	1	34	11	16	107	1.79	2.25	6.853	20	53.04	18	5.27	11.5	94	1.356	8.55	68	3.127	315.2	135	4	104	267	34	1.08	1365.8	33.5	5.2	2	28	1
1311	1	45	18	28	49	7.14	2.4	4.991	24	79.56	10	5.38	29.9	143	1.227	22.23	75	0.756	309.3	137	3.9	103	276	30	0.07	437.1	22	5	1	57	3
1312	1	43	42	34	97	4.28	2.375	5.534	23	79.56	71	7.05	15.6	168	1.421	11.97	73	2.134	493.7	138	3.9	103	277	30	1.89	892.4	32.2	6.5	2	31	5
1313	1	45	10	24	52	1.07	2.4	3	22	44.2	18	5.05	19.9	326	1.195	224.01	77	1.231	208.2	137	3.8	105	270	32	0.21	274.1	14.5	4.4	2	29	4
1314	1	43	33	31	96	4.28	2.375	6.181	26	70.72	35	5.44	10.9	125	1.582	11.97	77	3.297	232	140	4	102	279	34	1.06	1046.4	48.5	5.6	2	49	1
1315	1	45	18	20	77	2.86	2.3	4.526	25	88.4	25	4.55	19.7	105	1.227	10.26	65	0.835	321.2	137	3.7	102	271	20	0.04	462.1	20.2	4.8	1	35	3
1316	1	44	27	31	79	7.14	2.425	5.146	25	114.92	73	5.05	21.1	133	1.292	17.1	69	3.816	440.2	141	4.6	105	283	25	0.1	958.1	94.9	5.4	1	63	3
1317	1	38	16	21	63	6.78	2.325	5.094	27	97.24	20	5.05	16.5	126	1.324	13.68	68	5.103	368.8	143	4.2	106	287	30	0.2	448.5	15.2	5.7	1	60	3
1318	1	40	24	21	69	2.5	2.275	3.414	24	70.72	22	9.33	9.9	135	1.356	8.55	68	1.253	315.2	139	3.8	106	279	28	0.27	627.4	16.1	7.9	2	58	4
1319	1	34	43	25	65	1.07	2.2	5.12	22	61.88	30	4.44	16.8	104	1.098	5.13	61	1.4	196.3	137	4.1	106	269	27	1.6	1325	40.5	4.8	2	27	3
1320	1	50	16	23	103	1.79	2.4	5.431	24	61.88	43	5.38	21.1	145	1.421	10.26	81	1.061	232	137	3.5	98	271	31	0.12	1080.4	29.4	5.2	2	74	1
1321	1	44	32	61	46	2.5	2.325	4.836	21	70.72	60	3.66	22	149	1.485	11.97	72	0.745	327.1	139	3.9	104	274	28	0.03	561.7	33.1	5.2	2	26	4
1322	0	44	19	24	50	5	2.425	3.931	30	61.88	13	5.55	18.4	125	1.485	13.68	70	2.055	350.9	141	3.8	101	282	26	0.2	1035.1	83.8	5.4	2	70	3
1323	1	43	13	15	37	5	2.325	6.827	25	79.56	14	4.39	11.3	83	1.195	10.26	70	0.7	297.4	137	4	103	273	27	0.02	423.6	13.8	4.9	2	37	3
1324	1	48	13	17	50	2.86	2.4	2.845	22	79.56	12	5.88	3.2	88	1.066	11.97	68	0.914	237.9	138	3.5	104	274	20	0.64	1107.6	14.5	4.4	1	20	3
1325	1	42	17	26	114	2.86	2.325	4.034	27	79.56	13	3.94	4.5	121	0.904	30.78	75	1.264	285.5	138	3.5	100	272	33	4.97	609.3	30.6	4.8	1	29	2
1326	1	44	24	26	49	2.86	2.4	5.043	24	97.24	18	5.27	29	136	1.195	17.1	70	0.677	232	139	4.1	102	276	26	0.03	602.5	35.8	5.4	1	49	3
1327	1	46	40	25	65	3.93	2.475	6.284	25	97.24	29	5.16	21	113	1.162	11.97	73	1.434	404.5	138	4.3	102	275	27	0.15	561.7	31.3	5.3	1	35	5
1328	1	38	16	21	69	2.14	2.325	4.293	24	79.56	18	5.38	7.3	118	1.162	8.55	73	1.219	339	139	3.7	105	275	35	0.38	733.9	39	5.2	2	36	4
1329	1	45	14	20	79	3.21	2.325	4.267	22	88.4	12	5.27	11.1	133	0.84	3.42	69	1.705	356.9	143	3.1	111	284	25	0.11	641	25.4	5.2	2	44	3
1330	1	45	73	48	72	5.71	2.525	7.344	28	61.88	18	5.55	23.3	136	1.388	10.26	78	1.456	404.5	139	4	98	279	33	0.27	656.9	35.8	5.5	2	65	2
1331	0	42	24	33	95	8.57	2.475	3.827	29	106.08	19	6.33	11.8	178	1.195	17.1	73	2.382	279.6	137	4.9	95	279	31	0.1	2131.4	81.5	6	2	85	3
1332	1	43	15	15	48	5.36	2.45	4.293	25	70.72	10	6.38	18.1	117	1.356	22.23	63	0.768	309.3	141	3.7	103	283	21	0.01	421.3	16.8	6.4	1	36	5
1333	1	33	26	42	83	6.07	2.275	3.362	23	70.72	10	5.72	8.4	156	1.421	8.55	99	0.497	315.2	136	3.4	106	274	66	0.23	407.7	15.6	4.8	2	47	4
1334	1	42	14	24	50	4.28	2.3	5.224	23	88.4	8	4.72	6.1	126	1.13	13.68	74	0.565	232	138	3.7	105	275	32	0.15	570.8	31.5	5.1	2	42	3
1335	1	34	37	23	109	5.36	2.2	3.077	28	61.88	111	7.44	13.1	155	0.84	6.84	70	1.49	422.3	143	3.8	106	288	36	1.13	672.7	18.3	7.5	2	47	4
1336	1	29	17	22	155	1.79	2.175	7.603	21	61.88	8	3.83	22.9	146	1.162	6.84	57	2.698	273.6	134	4.2	102	264	28	0.07	2031.7	50.7	4.9	2	22	3
1337	1	42	22	23	45	4.28	2.375	5.793	26	114.92	19	6.05	4.1	130	1.098	17.1	65	0.903	339	140	4	105	280	23	0.02	647.8	51.2	5.5	1	60	3
1338	1	38	33	30	81	6.78	2.35	4.862	22	88.4	21	5.61	14	123	1.227	17.1	76	3.15	416.4	140	4.1	107	282	38	0.05	1356.7	15.6	4.1	1	45	3
1339	1	42	18	24	60	3.57	2.325	3.698	27	88.4	13	4.77	18.1	94	1.098	23.94	69	1.05	255.8	141	3.7	104	280	27	0.02	636.5	52.5	5.2	1	34	3
1340	1	38	21	22	111	4.28	2.25	5.379	28	70.72	18	5.5	10.9	148	1.324	15.39	65	1.185	255.8	139	3.7	103	277	26	0.85	1243.5	30.6	6	2	70	1
1341	1	43	21	22	43	3.57	2.425	6	27	70.72	18	5.55	9.1	142	0.936	8.55	73	3.229	279.6	140	3.8	104	279	30	0.11	376	28.5	5.5	2	32	4
1342	1	42	23	23	46	3.93	2.45	4.655	26	79.56	20	8.66	19.2	101	1.259	11.97	68	1.603	410.4	138	3.9	103	278	26	0.07	1078.1	53.2	5.8	1	62	3
1343	1	41	13	20	52	4.28	2.35	3.957	23	79.56	13	5	9.9	113	1.066	10.26	73	0.44	333.1	140	4	108	279	32	0.43	468.9	21.5	5.1	2	33	2
1344	1	40	21	31	47	2.5	2.375	4.939	25	70.72	18	5.05	17.7	74	1.098	10.26	66	1.084	190.3	139	3.8	105	275	26	0.53	652.3	34.7	5.3	2	31	3
1345	1	43	20	22	47	3.57	2.35	5.017	26	88.4	25	5.22	18.6	114	1.13	18.81	72	0.926	297.4	139	3.7	102	276	29	0.04	536.8	19.5	5.7	1	45	3
1346	1	39	92	117	170	3.93	2.325	4.267	24	79.56	150	5.27	28.5	175	1.195	23.94	82	1.535	339	134	4.2	100	267	43	0.08	801.8	43	4.9	1	48	3
1347	1	43	10	15	42	3.93	2.35	3.75	25	61.88	10	5.38	11.6	90	1.162	15.39	71	0.971	172.5	139	3.7	105	277	29	0.02	1007.9	48	5.1	2	44	1
1348	1	42	20	19	74	3.57	2.5	7.06	24	61.88	31	5.61	7.7	126	1.033	11.97	69	1.964	356.9	139	3.8	102	277	27	0.18	600.2	14.5	6.2	2	58	5
1349	1	49	35	32	68	6.07	2.425	5.12	22	106.08	33	5.27	17.7	133	1.066	13.68	76	4.245	333.1	137	3.8	103	275	27	0.08	706.7	44.2	5.9	1	61	1
1350	1	40	21	23	72	2.5	2.3	5.586	25	70.72	12	4.39	5.9	114	1.324	11.97	68	2.856	279.6	137	4	105	271	28	0.12	441.7	18.1	5.4	2	39	1
1351	1	44	14	15	62	6.07	2.475	4.474	25	97.24	13	5.44	15	123	1.324	6.84	75	1.197	297.4	140	3.7	103	281	31	0.05	215.2	10.9	5.5	2	36	4
1352	1	47	21	22	71	5.71	2.4	5.25	27	97.24	22	6.05	15.6	130	1.13	20.52	74	0.847	368.8	138	4	102	277	27	0.49	539.1	27.6	5.1	1	48	3
1353	1	48	14	15	55	4.64	2.45	4.758	20	88.4	15	5	23.6	127	1.324	15.39	75	0.542	237.9	142	3.8	111	283	27	0.02	346.5	19	5.2	2	34	3
1354	1	41	42	34	77	4.28	2.45	4.965	26	88.4	50	5	17.6	123	1.292	11.97	74	1.129	434.2	139	3.8	103	277	33	0.94	391.8	27.2	5.2	1	43	4
1355	1	39	15	24	92	23.21	2.425	4.836	25	150.28	47	4.61	8.1	169	1.841	17.1	74	1.411	458	140	5	99	297	35	4.46	765.6	29.2	5.5	1	85	3
1356	1	45	22	20	54	5	2.4	5.094	24	79.56	16	4.72	6.8	106	1.195	17.1	71	1.106	285.5	139	3.8	105	277	26	0.06	718	27.4	5.3	1	41	3
1357	0	39	36	37	78	11.42	2.25	4.551	27	132.6	38	7.11	14.5	292	1.162	15.39	63	0.723	458	142	4.1	104	292	24	1.4	747.5	36.5	7.9	1	81	3
1358	0	43	23	25	75	5.71	2.3	5.301	23	97.24	21	5.27	10.4	155	0.807	10.26	67	1.264	339	142	3.8	109	284	24	0.15	838.1	43	5.3	1	52	3
1359	1	41	14	21	72	1.43	2.325	5.017	25	97.24	35	4.16	22	138	1.162	13.68	69	0.937	428.3	136	4.3	100	268	28	0.37	643.3	13.4	4.6	1	77	4
1360	1	42	17	20	49	5.36	2.375	6.206	26	88.4	24	6.16	15.2	136	1.001	17.1	72	0.813	261.7	139	3.9	104	279	30	0.03	822.2	41.4	5.6	1	76	3
1361	1	46	12	17	75	1.43	2.45	5.301	23	61.88	12	4.94	13.3	100	1.13	11.97	77	1.163	154.6	138	4.2	105	272	31	0.03	468.9	22.7	5.6	2	46	1
1362	1	31	10	16	108	2.5	2.275	5.948	21	44.2	13	4.33	15.8	101	1.518	10.26	64	3.771	220.1	136	3.8	105	269	33	1.13	840.3	67.5	5.1	2	31	1
1363	1	41	25	32	66	3.57	2.35	4.603	21	79.56	29	6.72	8.4	94	1.292	8.55	70	1.434	428.3	142	4.1	107	283	29	0.25	430.4	8.8	5.5	1	67	3
1364	1	38	15	18	62	1.43	2.425	3.879	26	61.88	11	4.27	15.6	125	1.356	5.13	76	0.519	172.5	139	3.7	102	273	38	1.29	607	30.8	5.2	2	23	4
1365	1	39	24	22	73	6.43	2.275	6.387	22	61.88	20	10.44	17	100	1.259	8.55	67	1.106	434.2	136	4.2	101	279	29	0.08	1044.2	54.8	6.6	2	54	3
1366	1	40	18	23	54	2.5	2.225	3.517	26	97.24	24	4.88	10.7	137	1.324	23.94	67	0.655	297.4	139	4	106	275	27	0.02	532.3	13.1	3.8	1	22	4
1367	1	46	11	14	51	1.79	2.35	4.5	22	53.04	8	4.55	13.4	78	1.098	6.84	67	0.406	249.8	138	3.6	107	272	21	0.17	434.9	17.4	4.9	2	20	3
1368	1	39	9	21	48	9.28	2.325	3.724	22	114.92	20	5.22	16.7	163	1.033	11.97	69	2.168	469.9	141	4.6	108	286	30	0.03	659.1	20.2	6.1	2	73	4
1369	1	41	15	23	70	2.86	2.4	4.681	23	79.56	11	6.16	17	116	0.872	8.55	64	0.926	315.2	139	4.2	104	277	23	0.07	446.2	24	5.6	1	62	1
1370	1	48	18	27	46	4.64	2.35	6.724	29	70.72	12	5.22	19.5	197	1.227	13.68	74	0.677	208.2	140	4.7	102	279	26	0.16	1499.4	215.2	5.2	2	71	3
1371	1	41	18	28	60	2.86	2.4	3.853	23	88.4	13	5.22	17	129	1.066	18.81	69	0.881	315.2	136	4.2	102	270	28	0.07	337.5	12.5	5.1	1	39	3
1372	1	37	19	22	41	3.21	2.2	6.672	20	70.72	14	4.61	22.2	99	1.227	11.97	69	0.576	249.8	134	3.7	105	266	32	0.13	604.8	28.8	4.8	2	26	4
1373	1	43	16	19	40	3.93	2.425	4.991	22	61.88	14	5.05	28.8	100	1.13	11.97	73	1.287	273.6	137	4.2	108	273	30	0.09	629.7	18.8	4.8	2	38	3
1374	1	44	93	82	47	2.14	2.45	5.456	24	79.56	72	11.27	15.9	152	1.518	17.1	66	0.948	214.1	132	4.8	98	268	22	0.03	847.1	29.7	6.7	1	39	3
1375	1	42	21	30	46	4.64	2.375	4.862	26	88.4	33	4.83	11.5	140	1.485	15.39	71	2.269	297.4	143	3.8	106	284	29	0.19	795	44.6	4.7	1	69	3
1376	1	39	14	15	47	2.86	2.425	4.707	23	53.04	17	3.83	22.2	125	1.388	10.26	68	1.061	166.5	138	3.9	104	272	29	0.16	697.6	41.2	4.7	2	29	3
1377	1	39	15	22	62	6.07	2.35	3.517	23	97.24	9	4.77	17.4	133	1.033	13.68	71	0.994	374.7	141	4.8	107	282	32	0.17	604.8	40.1	5.9	1	82	3
1378	1	43	27	31	43	5	2.375	4.06	24	88.4	24	6.94	18.4	135	1.195	25.65	70	1.66	523.4	138	4.3	104	278	27	0.28	688.6	28.5	5.6	1	66	3
1379	1	40	15	17	67	3.93	2.325	4.784	24	79.56	26	5	13.4	136	1.259	8.55	64	2.202	374.7	144	4.4	109	286	24	1.8	951.3	15.6	6.2	2	57	3
1380	0	40	16	26	60	15.35	2.25	4.526	22	132.6	62	5.83	7.9	160	1.13	13.68	69	1.253	535.3	136	4.1	100	283	29	1.26	369.2	12.2	6.6	1	69	3
1381	1	39	28	22	60	3.21	2.35	7.241	19	61.88	66	14.6	23.8	108	1.195	11.97	77	3.319	380.7	138	3.8	102	283	37	0.41	496	24.7	10.3	1	38	4
1382	1	41	32	27	91	3.93	2.375	5.586	24	114.92	21	4.66	15.9	138	1.033	22.23	68	0.881	345	139	4.2	104	276	27	0.05	647.8	23.8	5.4	1	55	4
1383	1	45	29	31	51	4.64	2.45	3.982	25	88.4	32	5.44	11.8	164	1.292	5.13	75	3.895	279.6	140	3.6	104	279	30	0.08	554.9	27.4	5.6	1	53	4
1384	1	33	83	88	38	12.85	2.25	3.258	26	477.36	213	10.44	16.8	166	1.259	11.97	76	1.784	237.9	142	4.2	98	296	43	0.92	2355.6	94.7	8.7	1	61	4
1385	1	43	24	27	100	4.28	2.4	7.241	28	79.56	26	5.22	17.9	167	1.066	11.97	81	4.889	303.3	141	4.6	105	281	38	0.4	720.3	48.2	5.5	2	68	3
1386	1	43	13	14	65	5.36	2.325	6.103	27	97.24	16	4.66	15.6	88	1.356	13.68	69	0.948	297.4	138	4.2	103	276	26	0.06	1100.8	30.1	5.4	1	65	3
1387	1	43	9	16	71	8.93	2.45	7.086	24	97.24	11	4.83	12.2	110	1.421	3.42	73	3.624	214.1	139	3.9	104	281	30	0.21	505.1	12.5	5.7	2	62	3
1388	1	39	17	23	72	2.86	2.375	4.81	26	88.4	9	4.16	12.4	148	1.195	11.97	78	0.768	220.1	137	3.6	100	271	38	0.07	376	24.9	5	2	31	4
1389	1	36	18	23	100	8.57	2.2	4.293	23	150.28	14	2.72	9.7	160	0.904	8.55	63	2.653	345	143	4.1	109	286	27	0.2	410	23.1	5.9	1	76	4
1390	1	43	19	22	61	5.36	2.4	4.888	26	106.08	18	4.77	15.4	99	1.033	10.26	72	1.253	339	142	3.7	105	283	29	0.12	582.1	27.2	5	1	39	3
1391	1	38	15	21	68	4.28	2.35	6.232	25	88.4	17	4.5	16.7	138	1.292	11.97	71	0.892	368.8	138	3.6	101	274	33	0.39	366.9	11.3	5.3	2	79	4
1392	1	45	29	24	54	6.43	2.45	5.327	22	106.08	22	4.72	16.7	155	1.453	20.52	71	2.111	416.4	138	3.6	104	277	27	0.25	699.9	38.3	4.9	1	41	3
1393	1	44	18	18	48	4.64	2.4	5.586	25	97.24	31	5.33	19.7	149	0.969	11.97	71	1.377	386.6	141	4.2	106	281	27	0.07	414.5	19.5	5.5	1	25	4
1394	1	42	32	28	87	7.5	2.375	3.957	28	106.08	21	10.6	7.7	132	1.55	13.68	70	1.185	440.2	137	4.4	100	282	28	0.27	763.3	17	7.2	1	53	3
1395	1	41	17	18	57	3.93	2.25	4.474	23	61.88	9	4.88	15	111	1.259	13.68	73	0.474	232	138	4.1	103	274	32	0.15	801.8	19	4.8	2	31	2
1396	1	42	15	20	74	4.28	2.5	3.879	25	53.04	18	5.33	14.5	99	1.259	13.68	79	3.06	291.5	139	3.7	104	277	37	0.41	715.7	63.9	5.6	2	63	1
1397	1	40	28	24	99	3.57	2.3	4.37	23	70.72	15	5.77	16.7	115	1.13	8.55	72	0.711	273.6	137	3.9	104	273	32	0.15	509.6	27.6	5.1	2	45	1
1398	1	45	25	28	73	5.36	2.425	3.931	24	88.4	25	4.72	12.9	145	1.001	11.97	70	0.294	327.1	138	4.3	102	276	25	0.06	788.2	19.7	5.3	1	29	3
1399	1	42	34	25	65	5.71	2.35	4.526	26	70.72	30	5.38	18.1	122	1.13	11.97	75	2.766	285.5	140	4.1	104	281	33	0.25	489.2	19.9	5.5	1	35	1
1400	1	41	22	37	60	9.28	2.575	7.344	23	141.44	38	4.27	13.1	205	1.259	17.1	80	4.663	339	140	3.8	102	283	39	0.53	337.5	22.9	8.4	1	69	4
1401	1	32	31	37	81	1.79	2.2	8.896	21	53.04	13	4.39	8.1	123	1.001	8.55	61	2.506	214.1	136	3.9	106	268	29	0.2	831.3	38.1	4.6	2	23	3
1402	1	41	11	22	79	5.36	2.35	4.215	24	79.56	15	4.33	10.4	109	1.195	11.97	72	0.294	184.4	141	3.9	107	281	31	0.02	389.6	25.8	5.7	2	54	4
1403	1	37	52	40	78	2.5	2.375	5.586	25	61.88	36	6.66	26	165	1.162	6.84	67	3.534	232	132	3.9	101	264	30	0.12	704.4	53	4.9	2	39	3
1404	1	45	19	26	84	5.36	2.525	5.56	30	61.88	45	4.88	11.5	159	1.453	11.97	71	3.048	327.1	141	3.4	99	281	26	0.17	482.4	23.6	5	2	67	4
1405	1	36	14	22	57	2.14	2.25	5.017	25	61.88	11	5.11	10.2	141	0.936	10.26	65	1.355	172.5	139	3.7	106	275	29	0.58	609.3	31.7	5.2	2	32	4
1406	1	36	10	14	85	3.93	2.425	5.069	27	123.76	24	5.05	10.4	176	1.324	15.39	76	0.994	398.5	138	4.4	98	275	40	6.11	1014.7	58.7	6	2	74	4
1407	1	38	23	22	70	4.64	2.275	4.965	23	88.4	18	5.88	15.4	144	0.904	15.39	66	0.632	398.5	138	4.1	106	276	28	0.27	532.3	22.4	5.4	1	56	3
1408	1	42	18	21	68	4.28	2.25	4.344	24	79.56	9	5.94	17	104	1.098	6.84	66	1.106	249.8	141	3.6	108	281	24	0.04	813.1	26.5	4.9	2	36	3
1409	1	39	17	34	74	4.28	2.3	5.224	24	88.4	17	5.66	7	163	1.324	10.26	80	2.168	333.1	140	4	104	279	41	0.33	874.3	43.5	6.2	1	70	4
1410	1	45	18	20	38	3.57	2.4	3.517	25	97.24	14	4.94	7.7	91	1.227	11.97	71	0.745	327.1	140	4.1	104	278	26	0.03	400.9	27.9	5.2	1	24	3
1411	1	38	35	51	110	2.86	2.275	4.732	24	70.72	51	5.55	2.9	142	1.485	6.84	68	1.197	249.8	138	3.8	105	274	30	0.39	434.9	19.7	4.8	2	45	4
1412	1	43	22	20	68	5.36	2.3	5.094	25	97.24	15	4.72	17.6	119	1.033	11.97	64	1.648	380.7	138	4.4	102	276	21	0.07	824.5	23.3	4.9	1	54	3
1413	1	42	31	28	93	5	2.25	5.353	25	70.72	44	5.61	14	104	0.84	10.26	82	5.148	422.3	137	4.2	103	274	40	0.31	482.4	18.6	5.6	1	39	2
1414	1	37	16	20	133	5.36	2.25	5.275	23	70.72	20	5.5	14.3	118	1.259	10.26	72	1.829	374.7	140	3.6	109	280	35	1.06	373.7	21.7	5.8	2	38	1
1415	0	44	32	32	86	3.93	2.45	6.051	27	70.72	20	4.77	16.8	121	1.324	11.97	74	1.208	339	138	4.4	101	274	30	0.29	561.7	30.1	5.5	2	70	3
1416	1	44	17	21	57	4.64	2.4	6.801	25	79.56	25	5.38	21.1	117	0.969	8.55	71	1.005	327.1	140	4.1	107	279	27	0.48	650.1	13.6	5.3	1	64	3
1417	1	45	17	20	49	3.21	2.375	5.198	24	70.72	18	5.55	13.1	151	1.066	8.55	70	1.039	368.8	139	3.6	104	276	25	0.37	588.9	40.5	6	2	21	2
1418	1	41	31	30	76	3.93	2.35	4.758	25	44.2	14	4.88	9.3	126	1.227	13.68	69	1.163	243.9	139	3.6	106	276	28	0.02	518.7	22.9	4.9	2	34	1
1419	1	42	39	28	83	3.93	2.575	4.888	27	70.72	42	4.88	12.7	123	1.453	20.52	64	7.463	309.3	140	4.1	103	278	22	0.31	935.4	51.6	5.4	1	65	4
1420	1	37	74	71	81	2.86	2.325	4.862	25	61.88	67	4.55	26.1	178	1.033	13.68	76	0.892	410.4	136	4.1	102	269	39	0.06	806.3	41.9	5.5	1	45	4
1421	1	40	14	13	41	3.21	2.225	5.405	23	61.88	13	5.05	8.4	114	1.356	5.13	70	3.974	255.8	135	3.5	100	268	30	0.61	487	17.9	5.4	2	44	1
1422	0	42	14	20	79	3.93	2.4	5.431	23	88.4	60	6.22	7.3	139	0.936	10.26	83	1.434	606.7	138	3.8	104	276	41	1.39	480.2	19.3	6.2	2	69	4
1423	1	36	11	15	63	3.57	2.4	5.689	21	61.88	7	7.16	7.2	96	0.936	10.26	70	1.795	196.3	139	3.9	107	278	34	0.73	607	18.3	5	2	23	1
1424	1	46	21	29	64	4.64	2.375	4.112	22	88.4	9	5.16	25.3	151	1.13	17.1	71	0.531	243.9	139	4.2	105	277	25	0.19	1121.2	23.6	5	1	40	3
1425	1	44	42	37	60	2.5	2.475	3.646	25	70.72	26	4.33	19.2	135	1.227	10.26	77	0.497	261.7	141	4.1	105	278	33	0.07	391.8	18.3	5.2	2	20	4
1426	1	37	14	16	125	14.99	2.375	3.207	22	548.08	20	4.83	6.4	212	1.066	6.84	68	1.761	356.9	142	4.2	109	293	31	1.52	616.1	18.6	5.6	2	58	4
1427	0	45	14	22	90	6.78	2.4	5.793	23	106.08	14	6.11	15.4	179	1.195	11.97	76	1.953	446.1	141	3.5	105	284	31	0.2	890.1	36.2	5.2	2	80	3
1428	0	39	17	22	100	6.43	2.325	4.862	25	132.6	40	6.88	8.2	138	1.324	10.26	71	0.892	422.3	140	4.7	105	283	32	0.17	953.6	36	6.7	2	78	4
1429	1	39	21	25	67	4.28	2.325	5.146	24	70.72	19	5.22	11.5	99	1.292	10.26	72	0.587	297.4	139	4.2	107	277	33	0.52	511.9	18.3	4.3	2	39	3
1430	1	47	61	102	57	1.07	2.425	6.543	26	53.04	95	4.55	18.8	134	1.324	18.81	83	0.384	148.7	135	3.9	95	266	35	0.06	448.5	24	4.8	1	44	1
1431	1	36	17	16	90	2.5	2.275	4.784	24	79.56	24	5.16	7.3	103	1.324	11.97	68	0.971	267.7	141	3.5	105	279	31	0.32	595.7	24.7	5.1	2	34	4
1432	1	42	39	28	54	5	2.5	5.663	27	97.24	42	5.22	30.8	126	1.098	13.68	75	1.344	333.1	137	4.9	101	274	33	0.2	672.7	11.6	5.4	1	25	4
1433	1	39	43	27	97	2.86	2.25	4.37	27	61.88	12	4.61	3	96	1.162	8.55	76	0.813	226	140	3.3	102	277	37	0.59	296.7	14.5	5.5	2	46	4
1434	1	43	32	30	67	6.43	2.4	5.224	29	106.08	18	5	13.4	121	1.485	13.68	84	1.874	428.3	138	3.7	98	277	41	0.45	747.5	27.4	6.4	1	52	3
1435	1	42	21	23	58	5.71	2.275	6.31	22	79.56	23	6.44	15.9	114	1.13	15.39	69	2.642	327.1	140	4.2	109	282	27	0.68	631.9	26.3	5.4	1	61	3
1436	0	30	12	25	74	1.79	2.325	4.81	25	70.72	21	5.27	7.7	116	1.162	10.26	62	1.095	279.6	140	4.1	104	276	32	0.45	355.6	12	4.7	2	85	3
1437	1	39	27	19	49	3.57	2.4	5.069	23	61.88	12	4.88	12.7	129	1.582	11.97	74	0.734	297.4	140	4	106	278	35	0.1	477.9	23.6	5.3	2	22	4
1438	1	40	23	16	86	4.64	2.4	5.87	29	79.56	16	6	14.1	150	1.259	13.68	73	0.937	309.3	138	3.6	100	276	33	0.14	360.1	21.7	6.5	2	69	4
1439	1	46	26	27	61	2.86	2.5	5.612	24	79.56	42	4.88	29	116	1.195	6.84	72	0.847	350.9	140	3.8	104	277	26	0.1	754.2	36	4.9	2	50	3
1440	1	40	18	22	81	4.64	2.375	6.905	27	53.04	26	5.38	15	126	1.227	5.13	66	2.36	196.3	142	3.7	107	283	26	0.26	564	34.4	5.6	2	76	1
1441	1	36	15	14	55	2.86	2.3	4.732	22	70.72	8	4.83	5.2	94	1.259	10.26	66	1.592	196.3	136	4.1	103	270	30	1.96	464.3	16.3	5.3	2	20	3
1442	1	42	21	26	58	3.21	2.35	5.508	24	79.56	16	4.77	44.8	175	0.969	18.81	67	0.711	285.5	138	3.3	104	274	25	0.23	872	66.4	4.4	1	72	3
1443	0	42	18	22	115	4.64	2.45	6.181	27	88.4	20	6.11	21.9	132	1.162	13.68	64	1.106	362.8	142	4.8	102	284	22	1.18	385.1	24.2	5.8	2	76	3
1444	1	42	24	29	60	4.64	2.325	7.06	27	88.4	17	6	21.9	129	1.066	17.1	72	1.377	237.9	138	4.1	102	276	30	0.17	586.6	23.8	5.9	1	62	3
1445	1	45	32	21	71	5.36	2.7	4.707	24	106.08	29	5.77	31.3	129	1.744	13.68	66	4.99	374.7	140	4.1	104	281	21	0.09	588.9	22	4.6	1	42	3
1446	1	45	27	20	82	4.64	2.475	6.284	25	106.08	49	11.27	17.6	163	1.195	8.55	74	2.879	392.6	141	4	103	287	28	0.8	498.3	16.3	8.2	2	55	4
1447	1	28	48	23	117	2.86	2.2	7.189	23	79.56	29	4.22	4.5	131	1.259	10.26	54	1.998	392.6	141	3.7	107	278	26	5.34	1161.9	41.9	4.6	2	24	3
1448	1	29	15	23	93	2.14	2.275	5.741	19	61.88	12	7.44	10.6	105	1.098	10.26	58	3.15	321.2	135	4	105	270	29	0.54	1069.1	48.2	5.1	2	25	3
1449	1	32	15	16	70	3.93	2.2	5.224	23	88.4	12	4.55	14.1	98	1.388	8.55	65	1.581	309.3	138	4.1	105	274	33	0.59	776.9	28.5	4.8	2	21	1
1450	1	39	14	22	58	2.86	2.25	4.603	22	61.88	15	5.77	8.1	116	1.162	8.55	61	0.632	243.9	137	3.8	104	272	22	0.19	516.4	15.4	5.1	2	39	3
1451	1	39	11	21	91	6.07	2.325	6.155	27	123.76	12	4.66	17.4	136	1.162	10.26	71	1.152	380.7	145	3.7	107	289	32	0.61	342	15.4	5.5	2	67	4
1452	1	45	47	28	70	5	2.525	4.965	27	114.92	22	3.5	14.9	119	1.453	22.23	70	1.908	410.4	142	3.8	103	282	25	0.06	344.3	16.5	5.3	1	44	4
1453	1	42	17	17	46	5	2.375	4.112	27	79.56	10	4.77	10.2	148	1.13	11.97	72	0.565	273.6	139	3.9	101	277	30	2.47	856.2	49.6	5.1	2	49	3
1454	1	40	17	30	47	3.57	2.35	5.069	23	70.72	12	4.77	2.3	140	1.453	10.26	76	0.553	160.6	138	3.8	105	274	36	0.04	423.6	23.3	5.7	2	27	4
1455	1	41	16	23	98	4.28	2.425	6.31	19	53.04	12	7.72	20.4	119	1.227	10.26	72	1.219	333.1	138	3.6	104	278	31	0.11	541.3	31.7	5.4	2	55	1
1456	1	40	18	20	50	3.93	2.35	3.75	16	70.72	21	4.77	21.7	130	1.388	6.84	74	1.547	392.6	138	4.1	108	274	34	2.15	881.1	43.5	5.1	2	26	1
1457	1	38	11	9	24	3.21	2.425	5.25	23	79.56	13	4	16.5	110	1.227	10.26	71	1.479	243.9	140	3.8	105	277	33	0.27	550.4	32.6	5	2	21	4
1458	1	36	16	19	52	1.07	2.275	5.456	23	35.36	7	4.5	10.7	120	1.421	6.84	70	1.219	160.6	136	3.7	103	268	34	0.38	708.9	42.4	4.7	2	21	3
1459	1	41	25	22	125	5.36	2.325	4.629	23	70.72	21	5.83	11.8	118	1.227	11.97	75	1.027	368.8	141	4.2	109	282	34	1.73	1060	14.9	6	2	42	1
1460	1	44	20	37	52	3.57	2.4	4.681	27	88.4	14	4.5	8.1	129	1.388	11.97	74	1.242	249.8	137	4	100	272	30	0.41	500.6	36.5	5.6	1	40	4
1461	1	44	25	23	59	5	2.4	5.56	23	70.72	21	6.83	17.7	113	1.066	10.26	69	1.456	315.2	140	4.2	108	281	26	0.2	693.1	38.5	5.5	2	53	3
1462	1	43	19	25	59	5.36	2.375	4.836	25	70.72	19	4.66	15	171	1.227	8.55	79	3.297	309.3	139	3.8	101	278	36	0.52	713.5	25.1	5.6	2	61	4
1463	1	46	18	19	52	6.07	2.475	6.439	25	70.72	15	3.33	18.6	101	1.388	10.26	73	3.906	285.5	138	3.8	102	275	27	0.14	1608.2	71.3	5.1	2	30	3
1464	1	43	32	42	75	5	2.475	6.853	25	106.08	26	7.44	19	182	1.259	15.39	68	4.651	499.6	139	4.1	103	280	25	0.05	602.5	28.1	5.7	1	42	4
1465	1	39	22	21	78	4.64	2.25	3.62	24	79.56	27	4.88	8.4	127	1.195	10.26	67	0.948	303.3	137	4.3	104	273	28	3.99	410	19.3	5.4	1	66	1
1466	1	43	23	30	58	3.93	2.4	5.094	26	114.92	9	6.11	25.4	138	0.904	13.68	70	1.027	285.5	142	4	106	283	27	0.27	611.6	31.5	5	1	49	2
1467	1	43	25	24	113	5.36	2.475	3.931	25	70.72	16	6.66	15.2	145	1.195	8.55	78	1.332	410.4	138	4	101	278	34	0.42	665.9	36.5	7	2	52	1
1468	1	40	18	24	95	3.93	2.325	4.939	25	88.4	16	5.94	16.8	130	0.904	11.97	67	0.903	333.1	139	3.8	105	277	27	0.25	385.1	17.2	5.6	1	62	3
1469	1	43	18	20	51	7.14	2.325	5.612	24	88.4	17	4.94	15.2	117	1.13	11.97	69	1.953	416.4	138	4.4	105	278	26	0.27	679.5	61.8	5.5	1	38	3
1470	1	45	53	51	86	4.64	2.45	3.982	24	70.72	57	9.77	12.7	150	1.356	13.68	72	0.745	249.8	139	3.6	103	282	27	0.03	468.9	23.3	7.5	2	70	3
1471	1	42	16	16	56	7.85	2.45	5.172	24	70.72	14	6	19	117	1.453	10.26	78	2.224	321.2	136	4	103	276	36	0.11	527.7	21.5	5.7	2	60	1
1472	1	42	12	18	30	4.28	2.6	5.612	23	79.56	13	4.55	17.7	115	1.259	15.39	77	2.337	297.4	139	3.9	106	276	35	0.47	1402	58.7	5.3	2	62	1
1473	1	47	18	23	107	5	2.4	6.491	26	53.04	19	4.61	13.4	149	1.324	10.26	76	0.655	190.3	137	3.5	98	273	29	0.15	627.4	25.1	5.4	2	74	1
1474	1	41	18	27	101	3.57	2.325	4.732	23	53.04	114	7.11	9.3	225	1.388	6.84	81	1.614	315.2	142	3.9	106	284	40	1.77	570.8	20.8	5.1	2	67	3
1475	1	42	16	22	93	3.21	2.3	5.094	25	61.88	16	5.05	17.9	156	1.356	6.84	70	1.389	368.8	142	4	108	281	28	0.89	455.3	27.9	5.7	2	48	4
1476	0	42	19	24	64	7.85	2.275	5.663	24	88.4	28	8.6	14.7	147	1.066	8.55	73	4.098	380.7	137	4.6	101	280	31	0.11	969.4	34.7	6.5	2	85	3
1477	1	48	24	30	43	3.93	2.475	5.456	27	88.4	16	5.27	18.1	141	1.162	17.1	69	0.361	368.8	140	3.8	103	279	21	0.02	453	30.4	5.1	1	39	3
1478	0	38	18	26	74	5	2.325	6.698	28	88.4	19	5.27	12.4	140	1.033	13.68	68	0.982	249.8	138	4.1	103	276	30	0.16	1026	40.1	5.3	1	85	3
1479	1	44	25	21	85	2.14	2.425	7.474	24	97.24	19	4.44	26.1	108	1.292	15.39	68	2.134	368.8	139	3.9	104	274	24	0.76	539.1	33.3	5.5	1	40	3
1480	1	37	13	22	59	1.43	2.4	6.31	22	53.04	6	3.61	10.2	119	1.615	6.84	73	1.626	232	136	3.5	104	267	36	0.32	786	42.8	4.8	2	20	1
1481	1	48	32	32	50	3.93	2.4	7.577	23	79.56	52	5.55	21.3	225	1.066	20.52	75	4.81	565.1	140	3.9	102	279	27	0.58	641	23.3	5	1	44	3
1482	1	46	21	23	68	4.64	2.45	4.448	26	79.56	15	4.66	21.5	134	1.324	22.23	72	2.213	321.2	141	4.1	102	281	26	0.03	541.3	23.3	5.1	1	41	1
1483	1	30	21	20	125	2.5	2.325	6.698	23	53.04	11	5.83	15.4	117	1.259	8.55	63	2.789	172.5	136	3.6	100	270	33	3.35	1311.4	45.5	5.1	2	34	3
1484	1	30	14	20	130	2.14	2.25	6.362	22	53.04	15	4.11	22.4	103	1.195	10.26	64	1.705	232	135	4.1	104	266	34	0.56	808.6	28.3	5.1	2	28	3
1485	1	39	22	27	41	8.57	2.45	4.215	23	203.32	15	4.44	16.7	109	1.13	13.68	73	0.835	386.6	141	3.8	107	284	34	0.15	607	27.9	4.1	1	31	4
1486	1	37	14	18	60	3.21	2.325	5.663	25	79.56	16	5.5	11.3	120	1.162	10.26	67	1.118	315.2	142	4.1	107	282	30	0.2	484.7	25.6	5.4	2	59	3
1487	1	41	45	45	58	5.36	2.275	6.025	23	88.4	20	6.27	15.4	116	1.356	25.65	66	2.089	440.2	136	4.5	102	273	25	0.21	1413.4	43.5	6.3	2	56	3
1488	1	46	21	25	87	6.78	2.4	5.094	26	97.24	20	5.44	11.1	123	1.13	11.97	78	3.839	446.1	141	4.1	104	283	32	0.03	754.2	39.9	5.7	1	63	1
1489	1	44	23	22	65	5	2.675	4.37	26	70.72	17	5.66	19	118	1.001	30.78	73	1.298	368.8	138	4.5	103	276	29	0.21	690.8	48	5.7	2	62	3
1490	1	47	24	30	51	3.57	2.55	7.293	21	88.4	409	5.44	45.3	54	1.324	15.39	76	1.434	440.2	137	4.6	102	273	29	2.26	421.3	10.2	4.9	1	46	3
1491	1	28	12	12	75	3.21	2.15	5.612	26	44.2	16	5.05	7.2	82	1.13	5.13	60	1.716	196.3	140	3.3	107	278	32	1.27	742.9	24.9	5	2	34	1
1492	1	44	24	24	110	6.43	2.4	3.181	24	70.72	31	5.5	16.3	108	1.162	6.84	74	1.885	255.8	140	3.9	105	281	30	0.13	699.9	44.2	5.4	2	54	2
1493	1	43	13	15	59	2.5	2.45	2.819	26	79.56	19	5.05	7.5	106	1.421	20.52	68	0.553	321.2	139	3.9	104	275	25	0.03	505.1	11.6	5.2	1	21	4
1494	1	48	17	19	43	5	2.4	5.819	21	79.56	36	4.39	13.3	133	1.227	13.68	71	1.242	339	140	3.7	106	279	23	0.28	598	34.7	4.4	1	34	4
1495	1	48	14	18	87	4.28	2.475	5.922	22	88.4	18	4.77	7.2	95	1.518	6.84	75	0.881	285.5	138	4.3	105	275	27	0.12	631.9	27.9	4.9	2	31	4
1496	1	43	48	34	51	2.14	2.4	4.396	27	79.56	43	3.89	25.8	202	1.195	15.39	71	3.545	345	138	4.1	100	272	28	0.12	713.5	22	4.1	1	29	3
1497	1	40	20	26	120	8.21	2.425	2.767	24	159.12	234	4.61	26.1	135	1.066	11.97	69	1.298	428.3	133	4.7	95	269	29	0.3	774.6	35.3	5.4	1	79	3
1498	1	41	54	49	81	4.64	2.35	2.896	21	79.56	41	7.16	9.9	121	1.098	13.68	78	2.168	446.1	138	4.2	106	277	37	0.89	693.1	22	6	1	29	1
1499	1	44	19	18	85	4.28	2.475	5.431	23	70.72	30	5.05	6.8	131	1.13	8.55	74	9.224	392.6	137	3.8	106	273	30	0.95	364.7	17.9	5	1	23	1
1500	1	44	51	138	82	6.07	2.4	6.543	23	97.24	233	5.88	26.1	167	1.356	23.94	75	0.779	577	140	3.8	100	281	31	0.47	163.1	19.5	4.7	2	71	4
1501	1	38	15	21	76	5.36	2.15	4.707	23	97.24	37	5.22	19.2	100	1.13	8.55	61	0.384	327.1	128	4.6	97	258	23	0.11	348.8	8.2	5.3	1	71	3
1502	1	42	24	24	48	6.43	2.475	5.146	27	79.56	11	4.16	21.7	102	0.936	10.26	75	0.644	327.1	141	4	105	282	33	0.28	314.8	17.2	5.3	1	56	4
1503	0	44	18	24	74	7.14	2.45	6.077	27	88.4	17	8.49	13.6	161	1.324	10.26	81	1.931	273.6	133	4	94	272	37	0.9	403.2	25.8	7.5	2	76	4
1504	1	50	23	26	83	3.93	3.175	5.405	26	70.72	20	4.66	10.2	107	1.001	11.97	79	0.847	309.3	140	4.2	105	278	30	0.01	348.8	27.4	5.4	1	50	4
1505	0	42	14	22	63	12.14	2.55	4.5	25	167.96	21	5.33	10.4	137	1.033	11.97	75	1.773	535.3	141	3.5	104	289	33	0.36	783.7	32.2	5.4	1	85	3
1506	1	39	13	18	83	2.5	2.4	5.198	23	70.72	14	4	6.8	162	1.485	13.68	74	0.711	291.5	141	3.7	108	278	35	0.25	491.5	20.6	5.4	2	37	4
1507	1	43	36	45	76	1.43	2.275	4.293	24	53.04	41	5.11	27.9	142	1.259	17.1	74	2.168	339	137	3.9	103	270	31	0.06	301.2	19.3	5.4	1	54	1
1508	1	48	19	19	71	5	2.55	5.637	25	79.56	16	4.61	14.9	121	1.13	15.39	77	0.519	327.1	140	4	103	279	29	0.02	450.7	23.8	5.2	1	23	1
1509	1	42	33	29	43	4.28	2.35	3.595	26	79.56	16	4.61	14.5	123	1.13	5.13	74	1.603	362.8	139	3.3	103	276	32	0.04	829	56.2	5.3	2	29	4
1510	1	42	15	24	60	3.21	2.4	4.836	23	123.76	19	5	18.4	125	1.388	13.68	77	1.321	446.1	139	4	103	276	35	0.02	702.2	15.2	5.3	1	38	4
1511	1	41	22	26	41	7.14	2.325	3.698	25	123.76	20	6.44	17.6	154	0.84	11.97	70	0.892	481.8	142	4.4	109	287	29	0.22	661.4	31	7.3	1	73	4
1512	1	39	23	22	83	5	2.4	5.896	27	70.72	15	4.83	9.5	123	1.292	3.42	70	1.671	214.1	142	3.8	106	283	31	0.25	767.8	40.5	5.8	2	57	2
1513	1	41	18	19	62	5	2.375	5.431	27	61.88	14	5	14.7	105	1.098	8.55	68	3.906	226	140	3.7	102	279	27	0.23	684	48.2	5.3	2	51	3
1514	1	46	17	21	83	4.28	2.5	8.43	27	97.24	23	5.11	17.4	96	1.066	18.81	76	6.537	487.7	136	3.8	99	271	30	0.34	690.8	33.3	5	1	54	3
1515	1	35	21	20	83	2.86	2.325	5.482	20	61.88	5	4.55	10.6	91	1.388	10.26	67	2.179	237.9	132	3.5	101	262	32	0.77	1186.9	33.1	4.4	2	26	3
1516	1	39	13	17	45	4.28	2.375	5.146	22	97.24	13	5.05	6.4	128	1.066	10.26	74	0.79	285.5	136	4	105	271	35	1.09	471.1	29	5.5	2	28	4
1517	1	44	19	21	66	2.86	2.4	4.267	25	70.72	11	3.89	6.6	135	1.195	15.39	76	1.423	255.8	139	3.5	103	274	32	0.2	509.6	29.2	5.1	2	40	3
1518	1	42	23	26	110	4.64	2.325	5.689	22	53.04	12	5.27	0.9	149	1.162	8.55	75	3.003	267.7	137	3.7	103	274	33	0.29	688.6	28.1	5.7	2	43	1
1519	1	44	16	23	113	8.57	2.525	6.387	24	114.92	15	5.05	7.7	173	1.388	17.1	72	4.087	475.8	143	3.9	106	289	28	0.14	840.3	39.6	5.3	2	52	3
1520	1	44	38	31	53	3.93	2.575	4.37	26	106.08	28	4.5	24.9	165	1.033	34.2	70	1.321	356.9	141	4.3	105	280	26	0.14	543.6	22.9	5.5	1	38	4
1521	1	40	16	18	65	2.5	2.35	5.741	25	44.2	29	5.83	7.5	127	1.098	6.84	68	1.276	315.2	139	3.2	104	276	29	0.4	656.9	43.7	12.4	2	45	4
1522	0	41	22	40	42	5.71	2.3	5.844	24	97.24	16	5.05	14.5	183	1.324	20.52	73	0.553	339	140	3.6	106	280	32	0.09	1003.4	74.7	5.6	2	84	3
1523	1	43	16	17	54	2.86	2.25	5.534	28	79.56	17	5.16	12.5	130	1.162	15.39	68	0.723	255.8	141	3.4	104	279	25	0.02	222	7.9	5.4	1	53	3
1524	1	41	22	20	75	3.57	2.5	6.775	29	61.88	13	4.05	12.7	149	1.55	10.26	67	3.387	267.7	142	4	104	281	26	0.36	629.7	38.5	5.6	2	57	3
1525	1	47	12	17	49	3.57	2.325	4.732	24	61.88	10	5.05	9.7	100	1.259	6.84	75	1.061	202.2	135	3.6	101	269	28	0.02	308	15.6	5.4	2	44	3
1526	1	45	28	26	55	5	2.325	5.482	25	88.4	31	5.66	13.3	146	1.13	11.97	71	0.655	339	139	3.8	103	278	26	0.1	835.8	37.4	4.9	1	47	3
1527	0	41	132	92	92	5.71	2.175	3.646	23	88.4	97	9.38	22.2	147	1.033	27.36	70	0.869	226	132	3.9	98	270	29	1.85	595.7	22	7.3	1	85	3
1528	1	42	20	25	108	2.5	2.35	4.888	24	97.24	43	7.22	16.1	111	1.098	17.1	68	2.156	374.7	138	3.8	103	275	26	0.41	1105.3	65	5.2	2	70	3
1529	1	40	19	25	64	5.71	2.35	5.56	26	88.4	24	4.77	15.8	126	1.485	11.97	64	0.847	249.8	137	4.2	100	274	24	0.27	552.7	27.4	5.5	2	81	3
1530	1	41	22	21	46	3.21	2.275	6.387	24	79.56	17	6.11	8.8	146	1.324	8.55	74	1.423	404.5	136	4.3	102	271	33	0.57	441.7	15.9	6	2	28	1
1531	1	43	21	21	80	3.93	2.25	4.681	24	88.4	17	5.22	24.2	147	1.001	11.97	69	1.716	345	138	3.3	106	275	26	0.06	428.1	10.6	5.1	1	41	1
1532	1	38	15	21	33	1.79	2.325	3.414	24	79.56	23	5.05	7.9	98	1.098	8.55	69	0.689	249.8	140	3.7	108	276	31	0.37	928.7	29	4.9	2	28	4
1533	1	43	13	25	40	2.14	2.375	5.172	25	70.72	9	6.05	5	128	1.195	8.55	71	0.926	202.2	139	3.5	103	276	27	0.06	919.6	54.8	5.6	2	40	3
1534	1	48	19	30	72	3.93	2.45	5.896	27	106.08	24	6.05	32.2	128	1.55	20.52	77	3.037	452	138	3.6	100	276	29	0.07	776.9	25.8	4.9	1	35	3
1535	0	36	15	15	67	5.36	2.25	4.939	23	106.08	11	5.66	16.8	121	1.033	8.55	69	1.016	345	141	4	108	282	33	1.29	815.4	51	5.5	1	85	3
1536	1	43	18	23	79	3.57	2.4	4.189	26	97.24	25	4.05	24.9	143	1.324	22.23	78	0.756	398.5	138	4	101	273	35	0.27	339.8	22	5.2	1	21	4
1537	0	43	21	19	81	4.64	2.45	5.017	29	53.04	16	5.55	12.7	117	1.162	11.97	73	3.511	398.5	138	5	101	276	30	0.38	1023.8	26.7	6.8	2	66	3
1538	1	45	20	20	57	4.28	2.35	5.094	26	97.24	19	5.11	12.4	99	1.162	11.97	68	0.723	333.1	141	4.2	107	281	23	0.02	346.5	8.4	4.6	1	42	3
1539	1	43	46	27	112	4.64	2.425	5.715	21	79.56	78	5.72	16.8	148	1.292	10.26	76	1.287	333.1	142	3.7	110	283	33	0.94	570.8	37.6	6.1	2	35	3
1540	1	38	24	24	65	4.28	2.25	4.112	25	88.4	24	4.77	16.3	120	0.936	18.81	68	0.395	255.8	137	4.1	104	273	30	0.31	629.7	23.6	4.8	1	39	4
1541	1	32	15	23	106	2.14	2.25	7.267	23	61.88	4	4.88	21.5	158	1.485	15.39	66	3.76	196.3	135	3.5	104	267	34	0.33	960.4	39	4.7	2	24	4
1542	1	42	19	27	43	6.07	2.375	5.612	25	79.56	9	3.33	15.8	103	1.518	13.68	67	1.558	243.9	139	3.7	104	277	26	0.12	910.5	37.4	5	2	29	1
1543	1	33	19	20	67	2.14	2.275	4.603	25	53.04	9	4.33	17	105	1.324	6.84	63	1.513	202.2	140	3.7	106	276	30	0.69	724.8	69.3	4.7	2	25	1
1544	1	46	21	28	47	3.21	2.35	6.93	24	70.72	17	3.05	27.4	127	1.292	35.91	71	0.892	226	136	3.7	102	268	26	0.03	541.3	33.1	4.8	2	34	3
1545	1	39	24	27	66	5.36	2.35	5.198	26	70.72	21	4.22	13.1	121	1.227	8.55	66	8.705	315.2	139	3.8	103	277	27	0.08	373.7	16.5	4.8	1	45	1
1546	1	42	16	19	66	4.64	2.475	6.724	25	70.72	20	5.61	14.1	133	1.292	17.1	77	1.445	249.8	135	4.3	98	270	35	0.73	541.3	16.8	5.8	2	76	3
1547	1	46	178	71	84	5.71	2.475	5.819	25	106.08	230	5.66	21.5	121	1.421	11.97	70	1.908	410.4	138	3.8	99	277	24	0.25	591.2	36.5	5.6	1	54	5
1548	1	41	14	16	98	3.21	2.225	6.413	24	35.36	14	16.26	17.6	146	1.13	13.68	67	1.276	142.8	137	3.8	102	283	26	0.41	749.7	40.5	8.7	2	59	1
1549	1	45	24	23	78	4.64	2.425	4.293	23	70.72	16	4.72	16.8	114	1.582	10.26	74	2.732	297.4	138	3.7	105	275	29	0.19	364.7	11.3	5.1	1	25	1
1550	1	45	32	31	81	5.36	2.325	5.663	25	70.72	34	7.94	34.6	145	1.162	22.23	76	2.123	214.1	137	3.9	101	277	31	0.14	1069.1	33.3	5.9	1	64	1
1551	0	47	57	48	58	3.93	2.4	7.06	27	88.4	91	5.44	22	187	1.388	15.39	79	4.99	517.5	142	3.8	102	282	32	0.21	758.8	35.3	5.1	1	63	3
1552	1	36	14	18	68	2.86	2.375	4.681	26	70.72	20	5.05	19.7	134	1.162	13.68	73	1.547	416.4	141	4.1	103	279	37	1.58	919.6	34.4	5.9	2	23	4
1553	1	48	22	24	102	4.28	2.425	4.913	24	70.72	13	5.44	19.2	118	0.969	20.52	81	1.332	309.3	137	3.7	103	274	33	0.06	482.4	28.8	5.2	1	22	1
1554	1	44	41	32	45	5.36	2.35	5.508	22	79.56	16	5.5	18.8	112	1.453	8.55	67	2.36	315.2	139	4	106	278	23	0.11	838.1	21.5	5.5	1	25	1
1555	1	42	20	23	65	2.5	2.475	5.353	28	70.72	21	5.72	13.6	147	1.227	11.97	74	1.073	327.1	139	4	99	276	32	0.25	457.5	30.1	5.7	2	71	4
1556	1	44	27	25	74	2.14	2.35	5.327	25	88.4	33	3.72	15.4	94	1.162	6.84	69	2.698	321.2	142	3.9	105	279	25	0.09	500.6	13.4	5.2	1	36	4
1557	0	39	98	83	95	3.93	2.375	4.267	27	61.88	28	13.04	13.6	159	1.227	5.13	67	3.714	142.8	138	4.2	102	283	28	0.29	527.7	26.3	7.1	2	65	2
1558	1	42	26	25	68	5	2.275	6.543	25	79.56	15	7.72	21.7	139	1.356	15.39	80	2.292	232	139	3.9	105	280	38	0.38	704.4	36.5	8.5	2	60	1
1559	1	45	21	28	74	4.64	2.45	5.586	25	88.4	23	4.27	9.7	138	1.195	13.68	75	1.298	374.7	141	4.4	102	280	30	0.06	366.9	14.7	5.7	1	50	4
1560	0	45	23	28	60	4.64	2.425	4.344	23	97.24	18	5.11	11.8	122	1.292	17.1	68	0.881	345	138	4.2	104	275	23	0.13	1019.3	77.5	5.5	1	78	3
1561	1	41	11	15	43	5	2.2	4.138	28	70.72	7	4.27	11.8	92	1.195	15.39	67	0.452	166.5	139	3.7	104	277	26	0.03	582.1	16.3	4.9	2	31	3
1562	1	43	22	25	73	2.5	2.375	6.284	24	70.72	27	4.16	15	120	1.421	10.26	79	4.222	398.5	134	3.6	98	265	36	0.2	410	24.2	5	1	25	1
1563	1	37	26	21	47	3.57	2.35	4.655	20	53.04	18	3.5	21.5	99	1.518	3.42	64	1.321	178.4	132	3.7	103	262	27	0.84	1089.5	183.5	5.2	2	33	1
1564	1	48	30	33	63	3.57	2.45	4.655	23	70.72	11	5.05	14.1	123	1.259	8.55	73	0.711	160.6	140	3.7	104	278	25	0.04	679.5	45.1	5	2	24	3
1565	0	42	17	20	76	8.57	2.45	5.508	25	106.08	18	5	15.8	158	1.001	13.68	69	1.208	386.6	140	4.1	103	283	27	0.54	996.6	43.3	5.5	1	69	3
1566	1	36	30	27	73	2.5	2.3	5.043	26	61.88	39	7.11	3.9	136	0.872	10.26	70	2.495	202.2	137	3.6	103	273	34	0.73	532.3	19.7	6.8	2	46	1
1567	1	41	16	19	48	3.93	2.325	5.819	26	61.88	8	5	9.1	85	1.259	13.68	71	0.542	356.9	139	3.7	103	276	30	0.05	575.3	13.6	5	2	38	3
1568	1	42	25	30	87	7.14	2.35	6.051	23	88.4	20	5.61	17.6	172	1.195	5.13	74	1.671	297.4	141	3.9	107	284	32	0.22	958.1	29.9	6	2	55	2
1569	1	36	14	15	67	2.14	2.35	5.043	23	44.2	12	3.94	12.4	95	1.356	6.84	65	2.032	297.4	138	4	104	272	29	4.78	1363.5	68.2	4.8	2	28	3
1570	1	40	40	23	79	5.71	2.325	5.844	24	70.72	68	5.22	12	115	1.388	6.84	68	1.739	184.4	138	3.9	103	277	28	0.71	727.1	32.8	6.5	1	56	1
1571	1	40	23	29	116	5	2.375	5.456	25	61.88	32	4.22	19	168	1.195	10.26	78	0.429	273.6	143	4.3	107	284	38	2.22	362.4	11.6	5	2	66	4
1572	1	38	18	17	64	4.28	2.375	7.603	23	79.56	17	5.05	12.4	121	1.098	13.68	70	1.174	398.5	141	3.9	108	281	32	3.93	410	15.4	5.1	1	34	4
1573	1	43	13	23	78	5.71	2.425	4.707	23	70.72	11	4.66	13.6	103	1.615	6.84	75	1.581	196.3	137	3.9	102	274	32	0.04	876.6	27.4	5	2	29	3
1574	1	39	57	30	65	3.21	2.4	5.948	26	70.72	43	5.05	23.6	147	1.033	22.23	66	0.858	333.1	141	4.3	106	280	27	0.38	534.5	30.8	6	1	48	4
1575	1	26	15	20	214	1.79	2.2	7.525	17	44.2	13	5.44	8.2	135	1.098	5.13	58	3.579	261.7	137	3.6	109	271	32	0.55	584.4	27.9	4.7	2	25	2
1576	1	43	44	51	67	4.64	2.525	4.422	25	79.56	33	7.72	15.2	199	0.807	6.84	78	2.811	440.2	139	4.1	99	280	35	0.41	643.3	39	5.6	2	45	3
1577	1	38	16	17	105	2.86	2.275	5.275	26	97.24	10	5.22	8.6	131	1.485	10.26	70	0.96	303.3	143	3.7	110	283	32	0.09	521	14.9	5.8	1	49	4
1578	1	45	28	20	60	3.93	2.375	4.241	23	53.04	11	5.33	11.1	123	1.033	8.55	69	1.795	261.7	137	3.9	102	273	24	0.15	1019.3	26.7	4.7	2	37	3
1579	1	43	19	24	71	2.86	2.5	6.284	25	53.04	19	5.94	14.1	170	1.195	15.39	70	2.789	309.3	140	4.2	107	278	27	0.57	824.5	28.3	5.1	2	76	3
1580	1	33	11	18	74	1.43	2.4	4.784	20	61.88	8	4.55	9.9	102	1.388	6.84	65	3.24	267.7	137	4	107	270	32	1.94	1096.3	41	5	2	23	3
1581	1	37	13	16	42	3.21	2.25	4.836	24	53.04	16	4.22	14.3	79	1.195	10.26	76	2.269	232	138	4.2	104	273	39	1.9	453	18.6	4.9	2	24	1
1582	1	40	34	27	114	3.57	2.2	3.905	23	70.72	25	5	10.9	118	1.098	11.97	67	1.558	303.3	137	3.5	105	272	27	0.42	348.8	16.1	5.5	2	36	1
1583	1	42	14	17	36	3.21	2.4	4.551	23	61.88	14	4.61	21.5	90	1.421	11.97	70	0.711	255.8	135	3.8	103	268	28	0.68	516.4	39.2	5.3	2	31	5
1584	1	48	15	25	63	3.93	2.425	4.862	24	53.04	11	4.83	14.1	146	1.324	8.55	85	0.384	232	139	3.5	101	276	37	0.24	518.7	30.4	5.1	2	25	1
1585	1	40	40	39	100	7.85	2.475	5.844	26	97.24	28	6.66	12.2	154	1.292	15.39	65	1.953	327.1	141	4.4	106	286	25	0.12	650.1	35.8	5.6	2	80	3
1586	1	41	30	35	82	3.57	2.375	5.431	27	79.56	55	4.16	8.6	154	1.195	5.13	73	0.903	249.8	141	3.4	103	279	32	0.44	516.4	28.1	5.3	2	46	4
1587	1	41	15	18	57	3.57	2.3	4.758	18	70.72	19	5.44	8.6	99	1.292	8.55	70	0.384	267.7	140	4.1	110	278	29	0.81	265	11.8	5.2	2	35	4
1588	1	45	36	31	88	5	2.275	4.241	22	70.72	9	5.11	22.4	105	1.292	11.97	69	0.869	309.3	139	3.5	107	278	24	0.23	718	54.6	5.1	2	32	3
1589	1	42	34	30	80	5.71	2.4	4.5	27	88.4	32	5.33	24.2	110	0.936	15.39	69	1.795	362.8	140	3.7	103	280	27	0.11	448.5	13.6	5.8	1	71	3
1590	1	38	27	22	45	3.93	2.325	4.862	21	97.24	26	5.83	10.6	120	1.098	6.84	70	1.332	368.8	138	4.3	109	275	32	0.14	453	12.2	5.5	1	46	4
1591	1	42	23	24	55	7.85	2.425	5.043	25	159.12	14	6.77	16.8	121	1.066	10.26	65	1.885	410.4	138	3.7	104	280	23	0.1	731.6	23.3	4.6	1	46	3
1592	1	41	23	23	88	3.93	2.3	5.741	26	70.72	31	6.49	13.6	129	0.84	13.68	71	2.179	380.7	141	3.6	104	282	30	0.45	790.5	53.7	5.6	1	54	5
1593	1	41	20	23	42	9.64	2.425	5.224	25	79.56	10	6.05	8.8	147	1.259	10.26	66	2.168	362.8	140	4	103	285	25	0.08	1132.5	35.6	5.9	2	64	3
1594	1	44	64	33	84	3.57	2.55	6.155	25	79.56	58	5.22	7.9	170	1.162	11.97	75	3.093	345	139	4.2	103	276	31	0.26	539.1	15.4	5.6	1	29	4
1595	1	36	18	19	52	3.57	2.325	6.077	24	70.72	17	4.88	14	159	1.066	10.26	66	1.084	297.4	139	4.3	106	276	30	1.67	1248	15.9	5.3	2	50	3
1596	1	37	16	18	76	3.57	2.325	3.957	24	70.72	27	5.27	7	94	1.485	6.84	73	0.508	190.3	140	4.2	107	278	36	0.94	328.4	12.7	6.1	2	47	4
1597	1	36	15	18	54	4.28	2.425	3.672	27	88.4	14	4.72	10.6	121	1.098	5.13	70	0.711	345	139	3.4	104	277	34	0.73	704.4	30.4	5.3	2	84	4
1598	1	40	36	19	108	6.78	2.35	8.223	23	88.4	302	15.21	27.2	160	1.195	18.81	69	5.916	297.4	136	4	101	284	29	0.46	518.7	18.8	10.6	1	52	3
1599	1	45	23	28	43	4.28	2.35	6.051	27	88.4	23	4.77	12.7	115	1.259	11.97	68	1.163	279.6	140	4.1	104	278	24	0.02	681.8	24.9	5.1	1	49	3
1600	1	51	38	26	78	3.21	2.525	4.448	24	79.56	16	4.83	18.1	130	1.356	6.84	76	1.242	321.2	142	3.7	107	281	25	0.03	403.2	8.6	4.9	1	23	2
1601	1	35	14	19	44	3.21	2.3	7.06	26	53.04	8	3.83	16.1	110	1.485	8.55	63	1.953	202.2	137	3.6	104	271	28	0.45	951.3	41.4	5.1	2	32	1
1602	1	43	18	26	98	5.36	2.425	7.267	26	114.92	16	4.61	7.3	170	1.259	18.81	63	1.987	392.6	140	3.9	103	279	20	1.64	967.2	63.6	5.5	2	60	3
1603	1	46	18	20	62	2.86	2.35	4.5	26	53.04	12	5	21	82	1.195	17.1	73	1.073	226	140	3.9	105	277	27	0.01	722.5	28.5	4.8	2	36	5
1604	1	44	39	31	82	3.57	2.375	5.224	25	70.72	37	7.6	15.9	153	1.033	17.1	77	3.048	374.7	137	3.9	103	275	33	0.62	641	35.1	6.5	2	72	3
1605	1	47	30	29	58	4.28	2.3	5.146	25	61.88	24	4.83	13.1	119	1.324	13.68	83	7.756	315.2	138	3.9	103	275	36	0.04	915.1	35.8	5.4	1	62	5
1606	0	45	31	34	63	8.57	2.375	4.086	27	132.6	27	8.27	18.1	189	1.292	10.26	69	2.664	428.3	142	4.1	105	290	24	0.51	665.9	29.7	6.3	1	80	3
1607	1	41	62	45	89	2.86	2.45	5.353	27	70.72	16	4.33	21	145	1.615	10.26	74	0.565	202.2	143	3.8	106	282	33	1.36	561.7	47.6	4.9	2	23	4
1608	1	45	50	28	47	3.57	2.3	2.948	26	88.4	24	4.94	15.8	128	1.033	17.1	71	0.61	404.5	139	4	105	276	26	1.07	416.8	17	4.9	1	31	3
1609	1	39	51	32	65	5.71	2.275	3.543	26	53.04	72	4.83	26.7	118	1.066	11.97	67	0.463	184.4	139	3.5	107	278	28	0.11	926.4	23.1	4.3	2	20	2
1610	1	44	16	19	81	3.93	2.3	4.81	24	61.88	19	4.44	14.5	112	1.421	8.55	71	0.644	279.6	140	4.2	107	278	27	0.15	335.2	12.7	5.4	2	21	4
1611	1	43	24	22	64	7.14	2.425	5.431	31	61.88	13	5.55	16.1	156	1.388	15.39	69	1.355	261.7	146	4.8	105	293	25	0.18	742.9	51.4	5.8	2	85	3
1612	1	40	29	25	107	3.21	2.325	3.905	26	79.56	50	8.38	8.4	107	1.162	11.97	73	1.558	232	140	3.7	102	281	33	0.33	638.7	10.2	7.7	2	53	3
1613	1	43	18	21	57	3.57	2.3	4.293	22	70.72	34	6.44	15.4	102	1.195	17.1	70	5.34	315.2	137	3.4	105	274	26	0.25	713.5	24.5	4.7	2	46	3
1614	1	39	10	19	55	10.35	2.4	6.284	29	203.32	21	5	11.5	138	1.453	13.68	72	1.976	577	140	3	99	285	33	1.2	326.2	13.8	5.7	1	76	4
1615	1	45	24	28	62	7.85	2.35	5.405	24	123.76	20	4.44	16.5	114	1.292	15.39	73	1.998	297.4	140	3.6	102	282	28	0.34	919.6	70	4.5	1	73	3
1616	1	44	41	35	68	6.07	2.6	5.456	23	70.72	50	4.61	26.3	140	1.195	13.68	68	1.626	374.7	141	4.2	106	282	24	0.12	1066.8	71.6	5.4	2	70	3
1617	1	45	26	21	96	5.71	2.475	5.069	25	88.4	26	5.38	16.1	111	1.195	11.97	75	2.111	309.3	141	4	104	282	30	0.05	851.6	30.6	5.2	1	28	1
1618	1	42	23	25	54	4.28	2.45	4.396	24	79.56	19	4.16	8.4	104	1.259	3.42	71	0.598	172.5	137	4.2	103	272	29	0.2	636.5	31.3	5.1	2	29	4
1619	1	44	46	31	89	4.64	2.375	5.844	29	70.72	36	5.33	19.9	120	1.292	17.1	75	4.753	279.6	139	3.7	99	278	31	0.09	1001.1	32.2	5.4	1	48	1
1620	1	42	30	25	81	2.14	2.35	4.344	25	79.56	23	5.72	14	111	0.969	13.68	69	1.242	333.1	140	4.3	105	277	27	0.18	323.9	13.1	5.4	1	47	5
1621	0	36	13	18	41	7.14	2.275	4.913	28	88.4	15	5.16	11.3	128	1.227	3.42	65	1.118	345	141	3.7	105	284	29	0.1	607	28.5	5.8	2	85	4
1622	1	46	16	24	61	3.93	2.575	7.474	25	88.4	20	7.99	12.2	105	1.55	15.39	74	3.545	333.1	137	3.5	99	276	28	0.1	951.3	49.4	5.7	2	51	3
1623	1	42	13	18	47	2.5	2.375	3.595	25	79.56	18	5.66	11.3	90	1.421	13.68	63	1.614	255.8	139	3.5	106	276	21	0.04	450.7	19.5	4	1	21	2
1624	1	46	25	19	80	7.5	2.525	5.431	25	88.4	31	5.16	28.3	114	1.453	32.49	71	2.484	285.5	141	4.5	104	284	25	0.57	1116.6	19	4.7	1	33	3
1625	1	31	11	15	102	2.5	2.35	6.077	20	61.88	9	6.44	7.9	140	1.582	10.26	71	2.393	202.2	135	3.8	103	269	40	1.23	419	15.9	5.2	2	29	4
1626	0	41	41	47	108	6.43	2.425	3.75	25	123.76	76	5.5	18.4	162	1.033	8.55	67	1.727	428.3	142	4.7	110	285	26	0.66	1114.4	55	5.2	1	81	3
1627	1	46	15	20	41	6.78	2.375	4.732	26	106.08	21	5.83	21.9	111	1.066	15.39	78	0.768	386.6	132	4.7	94	267	33	0.27	448.5	12.9	6.2	1	71	3
1628	1	42	21	29	54	5	2.4	7.137	27	97.24	43	5.33	20.1	132	1.356	6.84	72	2.8	410.4	140	4	103	280	30	0.08	699.9	20.2	5.6	1	66	1
1629	0	43	15	22	76	5.71	2.475	5.094	22	79.56	12	4.72	12.5	124	1.388	15.39	75	0.779	255.8	133	3.9	99	267	32	0.08	2081.5	36.5	5.1	2	85	3
1630	1	40	33	37	86	7.14	2.2	4.655	22	88.4	18	6.44	7.7	155	1.518	8.55	65	2.089	428.3	140	3.8	105	283	24	0.43	588.9	21.1	5.8	2	81	3
1631	1	38	17	19	76	3.93	2.3	4.293	21	70.72	18	5.72	10.6	121	1.292	11.97	69	1.468	350.9	140	3.8	109	279	31	1	736.1	25.4	5.4	2	23	3
1632	1	48	23	27	39	3.21	2.55	3.207	27	123.76	32	11.6	14.5	139	1.098	13.68	74	0.914	208.2	134	3.3	94	273	26	0.02	1075.9	21.5	11.2	1	46	4
1633	1	31	87	50	53	2.14	2.25	7.06	21	44.2	21	7.77	9.9	118	1.195	6.84	56	2.416	154.6	136	3.1	104	272	25	1.26	736.1	33.3	4.9	2	25	4
1634	1	41	23	21	62	7.14	2.4	6.413	26	70.72	21	9.16	9	105	1.324	3.42	71	2.687	309.3	139	3.7	102	284	30	0.68	480.2	29.9	8	2	62	1
1635	0	37	27	20	70	3.21	2.325	3.957	23	61.88	25	5.22	8.6	95	1.292	8.55	76	1.118	356.9	140	3.8	106	278	39	1.93	557.2	12.2	4.8	2	25	3
1636	1	42	18	19	36	6.07	2.375	5.301	24	106.08	23	5.55	13.3	99	1.13	17.1	75	1.264	392.6	139	4.1	105	279	33	0.06	534.5	24	5.3	1	36	4
1637	1	36	16	27	79	6.43	2.375	6.051	28	123.76	57	6	7.3	136	0.936	8.55	67	1.739	196.3	141	3.6	104	284	31	2.13	1019.3	22.4	5.7	2	85	4
1638	1	48	68	42	50	5	2.45	5.586	23	88.4	40	5.11	14.7	121	0.936	15.39	81	1.219	416.4	137	4.2	104	274	33	0.11	634.2	27.4	5.2	1	44	3
1639	1	30	17	21	112	3.21	2.2	4.37	19	61.88	9	3.44	37.1	107	1.001	6.84	58	3.15	362.8	134	3.9	105	265	28	0.77	1171	43.7	4.8	2	35	3
1640	1	48	23	22	55	3.57	2.325	6.362	27	79.56	35	4.39	20.4	156	1.162	15.39	73	1.614	321.2	138	3.3	100	274	25	1.28	620.6	45.5	5.2	1	29	3
1641	1	39	19	25	57	10	2.275	7.499	24	97.24	38	5.11	22.6	158	1.227	10.26	70	3.319	410.4	138	3.9	104	281	31	0.4	758.8	67.5	5.9	2	85	3
1642	1	43	14	22	50	3.93	2.425	4.888	25	79.56	13	5	10	77	1.162	11.97	70	0.7	226	138	4	103	275	27	0.47	509.6	23.6	5.3	2	33	4
1643	1	36	109	46	67	1.43	2.2	4.267	24	70.72	104	4.77	7.3	104	1.485	11.97	63	1.344	273.6	139	3.8	104	274	27	1.03	330.7	15.2	4.9	2	28	3
1644	1	31	14	23	259	2.14	2.225	8.275	18	44.2	8	4.66	7.2	159	1.388	10.26	59	3.071	255.8	135	4	107	267	28	1.27	885.6	14.5	5.5	2	21	1
1645	1	44	14	14	66	4.64	2.375	5.922	26	97.24	14	4.77	10.9	97	1.13	6.84	72	1.987	339	140	4.2	104	279	28	0.11	863	37.4	5.5	1	81	3
1646	1	41	38	31	79	3.93	2.4	6.129	26	88.4	28	16.15	14.1	124	1.098	10.26	74	4.189	499.6	140	3.8	100	290	32	1.18	951.3	66.8	7.7	1	45	3
1647	1	44	21	26	85	5.36	2.475	4.344	27	106.08	29	3.89	19.2	151	1.615	18.81	73	1.344	392.6	139	4.2	101	277	29	0.35	480.2	58.9	4.5	1	33	4
1648	1	43	18	28	60	3.21	2.475	4.862	28	70.72	18	4.77	12.9	118	1.162	10.26	75	1.118	291.5	133	4	97	264	32	0.86	901.5	43.3	5.5	1	54	3
1649	1	43	17	10	41	5.71	2.4	5.12	23	61.88	15	4.33	16.5	105	1.647	8.55	74	0.756	226	137	4.3	103	274	31	0.12	647.8	32.6	4.8	2	30	1
1650	1	43	30	25	82	4.64	2.375	5.043	23	61.88	15	8.49	14.5	114	1.453	10.26	76	0.7	273.6	138	3.8	101	279	33	0.12	853.9	35.6	6.8	2	61	5
1651	1	42	20	28	103	3.21	2.375	6.672	25	79.56	14	5.33	19.3	206	1.066	13.68	76	0.869	279.6	139	4	104	276	34	0.04	668.2	26.7	5.5	2	48	4
1652	1	41	22	32	68	5.36	2.3	5.224	26	79.56	12	4.88	13.8	143	1.453	11.97	68	0.745	220.1	142	3.8	108	283	27	0.07	631.9	59.8	5.5	2	72	3
1653	1	31	33	25	44	0.71	2.225	4.551	22	44.2	8	5.72	11.6	109	1.582	3.42	64	2.043	166.5	138	3.6	107	272	33	0.39	783.7	37.4	4.9	2	32	1
1654	1	39	17	17	96	9.64	2.25	3.362	26	229.84	16	5.77	8.1	141	1.066	11.97	63	1.524	541.3	135	4.7	98	276	24	2.74	1112.1	24	4.7	1	68	3
1655	1	41	22	24	68	6.78	2.35	3.362	28	97.24	29	6.16	13.1	81	1.195	10.26	71	1.468	356.9	141	3.7	103	284	30	0.12	695.4	38.5	5.7	1	56	3
1656	1	30	17	17	57	3.93	1.725	4.319	16	53.04	27	3.5	9.1	70	0.904	8.55	49	1.332	255.8	99	2.8	73	201	19	0.08	695.4	17.9	5	1	40	1
1657	1	43	34	26	42	4.28	2.3	5.56	27	97.24	22	6.27	12.2	131	1.162	8.55	73	1.863	475.8	142	4	104	284	30	0.23	971.7	34.9	5.3	1	42	3
1658	1	38	11	16	56	1.79	2.325	7.008	26	79.56	22	5.05	8.4	109	1.324	10.26	65	3.76	499.6	136	3.8	97	269	27	0.6	224.2	19.7	5.1	1	50	3
1659	1	42	18	17	62	3.93	2.375	6.258	24	97.24	22	5.05	10.7	151	1.162	10.26	69	2.845	350.9	138	3.8	104	275	27	0.31	801.8	41.7	5	2	52	4
1660	0	47	21	24	82	8.21	2.5	5.172	26	141.44	24	6.44	10.4	168	1.808	11.97	78	2.755	481.8	141	3.8	103	286	31	0.08	1137	108	6.5	2	71	3
1661	1	40	13	20	101	1.79	2.375	3.595	23	70.72	13	7.44	12.4	126	0.969	10.26	69	0.768	243.9	140	3.8	106	279	29	0.08	554.9	27.9	6.1	2	37	5
1662	1	31	19	18	104	6.43	2.3	6.827	24	61.88	17	20.37	8.8	136	1.485	8.55	73	3.342	386.6	134	4.1	102	285	42	0.53	779.2	27.9	13.2	2	61	1
1663	1	44	41	33	66	5.71	2.525	4.008	28	79.56	19	4.72	19	135	1.324	17.1	79	1.806	214.1	139	3.9	103	278	35	0.18	675	27.2	5.7	1	24	1
1664	1	35	26	27	53	2.5	2.3	3.465	23	70.72	31	5.5	11.3	184	1.259	10.26	68	0.587	249.8	138	3.6	104	274	33	0.75	647.8	24.9	5.8	2	20	5
1665	1	41	27	23	62	5	2.275	5.25	21	114.92	25	5.44	13.4	163	1.001	8.55	73	0.802	356.9	141	4	107	282	32	0.1	351.1	13.4	5.7	1	48	4
1666	1	44	29	28	58	3.93	2.375	4.939	27	106.08	20	5.27	24	159	0.872	13.68	71	1.456	380.7	141	4.3	105	280	27	0.21	570.8	21.1	4.8	1	36	3
1667	1	41	20	22	61	3.21	2.375	6.284	24	61.88	18	6.66	14.5	126	1.356	11.97	75	2.721	339	140	3.7	105	279	34	0.1	487	27	6.1	2	67	1
1668	1	41	19	26	89	3.93	2.3	3.569	24	106.08	17	5.33	11.3	131	0.84	8.55	71	1.061	368.8	139	4.1	106	277	30	1.23	507.4	108.5	5.8	1	47	4
1669	1	42	30	23	110	18.21	2.4	3.569	24	150.28	22	4.94	12.9	178	1.485	8.55	75	1.874	517.5	134	4.9	99	281	33	0.13	514.2	25.1	6.1	2	82	5
1670	1	43	20	23	99	4.28	2.4	4.629	23	70.72	23	4.39	17.2	135	1.227	13.68	74	1.016	410.4	142	4.2	107	282	31	1.47	901.5	44.4	5.1	1	67	3
1671	1	41	18	19	93	2.86	2.375	3.75	24	70.72	22	4.88	9.3	146	1.421	6.84	72	0.937	220.1	139	3.8	104	275	31	0.79	631.9	30.1	5.5	2	51	3
1672	1	43	20	17	107	3.93	2.425	3.388	23	70.72	41	4.5	14.5	125	1.259	8.55	73	1.863	267.7	138	4.1	104	274	30	0.46	638.7	14	6	2	30	1
1673	1	44	22	21	44	5.71	2.325	4.758	21	88.4	13	4.5	12.2	110	0.872	11.97	69	1.106	243.9	134	3.4	103	268	25	0.24	810.9	19	4.3	2	34	3
1674	1	44	33	56	40	5	2.475	5.663	24	114.92	11	4.66	12.2	243	1.227	27.36	69	0.531	273.6	141	4.1	107	281	25	0.55	749.7	36.7	4.9	1	37	4
1675	0	39	22	18	30	10.35	2.425	4.577	30	106.08	31	5.27	9.1	120	1.55	10.26	59	2.495	386.6	137	4.3	93	280	20	2.18	1053.2	59.6	5.2	2	83	3
1676	1	46	19	20	96	3.93	2.525	6.905	27	88.4	12	4.88	14.9	114	1.324	8.55	76	1.423	321.2	142	4.3	104	282	30	0.06	468.9	27.4	5.5	2	45	4
1677	1	40	22	21	98	2.86	2.5	5.586	25	79.56	13	3.22	9.3	137	1.582	8.55	68	1.005	243.9	139	3.9	104	274	28	0.02	833.5	17.7	5	2	21	4
1678	1	44	16	19	66	11.07	2.475	6.362	21	150.28	29	5.77	7.5	131	1.324	13.68	68	4.143	428.3	138	4.3	106	283	24	0.49	849.4	28.5	4.9	2	74	3
1679	1	42	29	32	82	2.5	2.275	4.344	23	61.88	12	4.44	5	140	1.227	8.55	73	1.592	261.7	136	3	99	269	30	0.4	471.1	19	4.9	2	24	3
1680	1	40	20	17	52	2.86	2.4	5.146	20	88.4	29	5.05	10.4	139	1.033	8.55	73	1.276	339	137	4.2	105	272	34	0.52	831.3	44.4	5.3	2	27	4
1681	1	33	15	20	48	3.21	2.3	6.129	22	53.04	12	3.33	15.4	125	1.162	8.55	65	1.705	214.1	135	3.9	105	267	32	0.35	962.6	129.8	4.6	2	33	3
1682	1	43	49	37	85	6.43	2.45	6.232	30	88.4	44	4.94	14.5	167	1.292	11.97	72	2.326	428.3	140	3.9	100	281	29	0.39	810.9	27.4	5.3	1	34	2
1683	1	45	22	25	84	5.71	2.375	5.456	27	97.24	59	4.33	17.4	132	1.485	8.55	71	3.331	380.7	140	3.9	100	279	26	0.18	299	8.8	5.6	1	39	2
1684	1	45	28	28	66	8.93	2.425	4.862	25	97.24	34	9.49	26.9	88	1.066	15.39	79	4.256	315.2	139	4.1	103	286	34	0.39	507.4	19	6.6	1	79	3
1685	1	36	10	18	43	4.28	2.4	7.086	22	53.04	8	4.88	18.4	105	1.066	11.97	75	1.219	255.8	139	4.2	106	277	39	1.23	536.8	24.2	5.1	2	29	1
1686	1	42	16	13	70	3.57	2.425	4.008	25	88.4	17	4.83	23.8	102	1.098	22.23	70	0.835	339	140	3.8	105	278	27	0.03	620.6	15.9	5.2	1	23	4
1687	1	39	14	26	60	7.14	2.3	6.362	28	79.56	23	4.88	10.9	151	1.162	10.26	73	0.429	261.7	140	3.7	102	281	34	0.04	344.3	18.1	5.8	1	54	4
1688	0	42	31	36	73	3.21	2.35	4.732	25	70.72	33	5	7.7	145	1.162	6.84	66	1.547	350.9	141	3.6	105	279	24	0.75	745.2	30.8	4.9	2	45	3
1689	1	43	17	19	51	2.86	2.45	4.836	25	79.56	9	4.83	13.1	125	1.292	10.26	67	1.208	237.9	139	4.2	104	275	24	0.06	398.6	19.3	5.1	1	52	3
1690	1	42	16	18	58	4.28	2.275	4.965	23	61.88	8	4.5	18.6	91	1.098	8.55	72	0.666	214.1	139	3.2	105	276	30	0.08	500.6	12	5.2	2	28	3
1691	1	40	34	31	87	3.21	2.425	7.163	25	79.56	27	4.66	16.3	164	1.259	8.55	73	3.037	487.7	140	3.8	105	277	33	1.26	634.2	27.4	5.8	2	52	3
1692	1	42	21	34	55	2.86	2.35	5.637	28	79.56	27	6	9.1	165	1.227	10.26	68	0.734	297.4	137	3.9	99	273	26	0.09	763.3	50.1	5.2	2	80	4
1693	1	41	33	30	95	4.28	2.425	7.629	23	53.04	36	5.27	26.5	149	1.356	18.81	70	6.898	410.4	136	3.8	100	271	29	0.03	385.1	11.6	5.5	1	24	1
1694	1	26	11	20	169	3.93	1.975	4.241	23	53.04	17	4.22	4.5	142	0.71	6.84	57	1.242	255.8	145	3.4	113	287	31	1.21	974	38.3	4.9	2	85	4
1695	1	47	121	72	100	2.14	2.425	6.698	26	70.72	47	5.61	23.6	168	1.356	13.68	78	2.924	315.2	137	4.1	100	272	31	0.12	265	15.9	5.1	1	39	1
1696	1	32	10	20	76	4.64	2.275	3.776	28	97.24	25	5	10.6	124	1.098	10.26	69	1.558	261.7	138	4.1	98	275	37	3.68	1293.3	79.5	5.6	1	78	3
1697	1	41	23	21	36	5	2.375	4.344	26	70.72	16	4.83	7	150	1.453	6.84	67	1.773	356.9	144	4	107	287	26	0.34	405.4	19	5.3	2	22	3
1698	0	46	30	35	101	4.28	2.45	4.344	20	79.56	27	4.61	14.3	165	1.292	13.68	67	1.253	463.9	139	4.3	107	277	21	0.27	824.5	49.2	5.1	2	72	3
1699	1	46	34	43	56	6.07	2.425	6.749	25	106.08	21	15.04	22.7	157	0.678	15.39	79	8.648	547.2	136	4.2	98	283	33	0.38	804.1	29	10.5	1	52	3
1700	1	43	14	19	89	2.86	2.35	5.767	26	61.88	12	5.16	12.7	113	1.582	8.55	70	1.163	196.3	139	4.1	101	276	27	0.09	747.5	56.9	5.6	2	76	5
1701	1	40	13	20	116	5	2.325	4.913	27	61.88	9	4.55	7.7	159	1.388	3.42	79	0.892	255.8	138	3.8	100	275	39	1.28	3080.4	44.8	5.4	2	60	3
1702	1	30	17	17	145	2.86	2.35	5.534	19	44.2	13	3.61	17	131	1.679	8.55	66	3.771	255.8	137	3.7	105	270	36	0.99	1003.4	37.1	4.8	2	32	2
1703	1	41	17	17	59	2.86	2.45	5.844	21	70.72	22	4.55	23.3	94	1.292	11.97	61	1.682	214.1	140	4.2	108	277	20	0.53	761	44.4	4.9	2	29	3
1704	1	46	36	35	73	4.64	2.35	4.629	24	88.4	31	5.44	13.6	156	1.259	17.1	73	1.818	291.5	138	3.9	104	276	27	0.36	1026	14.5	5.9	1	28	1
1705	1	43	16	16	53	10	2.425	3.569	21	114.92	18	5.33	18.6	94	1.13	15.39	75	1.197	517.5	138	4.2	104	281	32	0.35	369.2	21.7	5.7	1	76	3
1706	1	42	28	29	48	3.21	2.375	6.051	25	44.2	15	4.44	5.9	132	1.388	8.55	70	0.61	232	138	3.9	103	273	28	0.04	466.6	26.7	5.6	2	35	1
1707	1	44	16	20	38	4.28	2.275	5.819	25	79.56	12	4.27	4.8	118	1.485	10.26	68	0.723	297.4	139	3.7	104	276	24	0.05	810.9	36.9	5.5	2	50	3
1708	1	39	21	19	54	4.28	2.3	3.646	22	88.4	20	4.66	7.2	85	1.453	6.84	67	1.423	279.6	135	4.2	100	269	28	0.24	455.3	15.6	4.9	2	23	3
1709	1	44	23	25	87	7.85	2.425	6	25	88.4	37	4.22	19.2	143	1.227	17.1	70	0.847	386.6	139	4	105	280	26	0.55	727.1	32.4	5.4	1	55	3
1710	1	46	18	24	65	3.21	2.425	4.991	26	97.24	31	4.16	12.5	116	0.872	8.55	74	1.998	327.1	139	3.9	103	275	28	0.03	609.3	19.3	4.8	1	21	3
1711	1	41	15	15	62	0.71	2.375	4.086	22	44.2	14	3.94	17.9	140	1.259	11.97	69	0.847	166.5	137	3.9	105	269	29	0.2	434.9	23.1	4.5	2	22	1
1712	1	40	28	26	97	2.86	2.425	6.051	28	88.4	50	4.55	12	137	1.388	10.26	76	2.089	285.5	139	3.9	103	275	36	0.75	713.5	24.5	5.5	1	41	1
1713	1	39	19	21	40	3.21	2.2	3.982	24	61.88	11	6.16	1.8	148	1.001	11.97	68	1.095	184.4	140	3.7	108	279	29	0.05	591.2	37.4	5.8	2	41	1
1714	0	40	19	24	47	7.85	2.35	4.034	25	88.4	7	6.22	19	114	1.292	8.55	64	1.434	243.9	136	4.5	101	276	24	0.07	770.1	48	6.8	2	81	3
1715	1	44	70	37	88	5.71	2.325	4.836	26	97.24	62	5.11	28.1	154	1.485	11.97	71	1.14	350.9	141	3.6	105	282	27	0.06	407.7	13.8	5.4	1	30	1
1716	1	32	20	20	81	1.07	2.3	5.172	22	53.04	19	3.94	8.1	129	1.162	10.26	62	1.332	184.4	137	3.7	105	269	30	0.38	806.3	23.3	5.4	2	36	4
1717	1	44	27	23	68	2.5	2.4	3.853	23	70.72	9	3.72	12.7	93	1.647	8.55	66	1.389	136.8	136	4.1	102	268	22	0.01	774.6	87	5	2	31	3
1718	1	41	25	27	84	4.28	2.35	5.327	25	79.56	23	6.33	14.3	161	0.872	10.26	73	1.761	267.7	141	3.7	104	282	32	0.14	810.9	34.2	5.7	1	48	1
1719	1	44	15	19	49	2.14	2.475	4.06	27	88.4	16	4.61	15.4	107	1.098	8.55	70	1.016	249.8	141	4.1	103	278	26	0.08	396.4	22.2	4.9	1	30	3
1720	1	43	14	20	75	5.36	2.425	4.448	26	79.56	9	4.61	12.7	119	1.388	8.55	70	1.276	136.8	139	4.1	102	278	27	0.2	1490.4	57.3	5.1	2	63	3
1721	0	38	13	24	107	12.5	2.3	4.526	26	167.96	18	7.38	9.9	148	1.033	13.68	76	1.073	529.4	140	4.5	105	289	38	1.47	987.5	53	6	2	85	4
1722	1	44	26	28	65	6.07	2.225	6.517	26	79.56	17	6.88	14.3	212	1.324	17.1	66	1.185	267.7	138	4	103	279	22	0.07	416.8	27.2	5.8	1	73	3
1723	1	39	26	24	159	3.93	2.225	5.069	24	79.56	185	6.94	20.4	100	1.098	3.42	72	3.974	362.8	143	4.3	110	286	33	0.7	591.2	8.2	4.8	1	69	1
1724	1	47	17	24	53	3.57	2.425	4.732	28	97.24	15	4	21.1	116	1.098	10.26	80	2.01	339	141	3.8	102	279	33	0.04	380.5	11.8	5.1	1	26	1
1725	1	42	41	38	101	10.71	2.35	7.008	25	97.24	135	4.61	13.1	132	1.033	34.2	72	1.084	398.5	139	4	104	283	30	0.05	1137	23.3	5.1	1	57	3
1726	1	43	19	16	43	2.5	2.35	5.25	24	53.04	30	4.72	12.4	96	1.162	10.26	76	0.621	172.5	140	3.3	106	276	33	0.15	355.6	17.9	5.2	2	25	4
1727	1	44	36	68	61	4.28	2.4	5.043	26	70.72	30	5.27	9.5	122	1.098	11.97	68	2.089	404.5	141	4.2	104	281	25	0.18	808.6	39	5.3	1	38	3
1728	1	41	18	18	72	6.78	2.275	3.414	25	123.76	19	5.5	16.7	140	0.936	8.55	71	0.813	434.2	141	3.7	105	284	30	0.48	518.7	20.8	5.3	1	72	3
1729	1	39	74	57	103	8.21	2.375	7.887	22	79.56	411	6.16	17.4	138	1.292	13.68	65	2.71	416.4	137	4.2	103	278	25	0.41	819.9	34.2	5.9	2	65	3
1730	1	43	11	18	47	3.57	2.4	4.965	21	70.72	10	5	7.7	104	1.162	8.55	70	0.858	190.3	139	3.8	105	276	27	0.1	543.6	21.3	4.8	2	22	3
1731	1	44	28	37	73	3.93	2.375	2.896	25	79.56	12	4.66	12.5	138	1.13	10.26	72	0.395	249.8	138	4.2	104	274	28	0.04	396.4	21.3	5.4	1	22	4
1732	1	44	11	13	53	7.14	2.4	4.862	23	61.88	12	5.22	21.5	127	1.421	6.84	71	0.689	237.9	140	4.7	104	282	27	0.62	437.1	16.3	5.7	2	66	3
1733	1	43	52	40	95	5.71	2.375	4.965	21	79.56	44	5.83	13.1	111	1.162	10.26	77	4.324	481.8	138	4.1	105	277	34	0.47	328.4	12.5	5.5	1	28	2
1734	1	39	25	23	96	3.57	2.4	6.129	26	97.24	25	5.88	14.1	65	0.872	11.97	68	1.366	374.7	138	4.3	106	275	29	0.08	790.5	29.7	6	1	64	4
1735	1	46	22	28	64	5.71	2.4	4.5	24	97.24	19	5.05	12	141	1.259	11.97	70	0.847	339	138	3.9	103	276	24	0.19	525.5	29.4	4.9	1	30	3
1736	1	41	28	48	56	2.86	2.225	4.913	27	53.04	19	5.44	10.7	230	1.227	6.84	69	0.61	237.9	135	3.9	97	268	28	2.88	1347.7	58.7	5.2	2	83	3
1737	1	44	35	29	43	4.64	2.4	4.241	23	97.24	30	4.77	18.3	158	1.162	8.55	70	0.621	356.9	138	3.8	106	275	26	0.16	262.7	14.3	5.1	1	31	4
1738	1	30	23	23	55	2.14	2.15	6.853	21	53.04	12	4.88	15.8	99	1.388	6.84	59	2.879	267.7	138	3.6	106	273	29	0.42	1449.6	45.8	4.6	2	36	1
1739	1	34	15	11	37	2.5	2.175	4.396	19	53.04	7	4.16	18.6	117	1.259	10.26	64	0.621	172.5	135	3.7	105	267	30	1	949	36.9	4.5	2	35	3
1740	1	41	22	22	99	5.36	2.275	4.551	25	106.08	35	7.88	10.9	143	1.195	8.55	72	1.705	446.1	140	4.1	105	283	31	0.52	788.2	52.5	5.9	1	67	4
1741	1	46	26	24	76	3.93	2.45	5.043	23	88.4	34	5.16	16.1	126	1.324	17.1	82	1.716	333.1	137	3.5	98	273	35	0.31	618.3	30.1	5.7	1	66	3
1742	1	43	53	29	76	7.14	2.325	5.043	25	106.08	31	5.83	20.8	119	0.872	8.55	73	3.376	428.3	140	3.4	103	282	30	0.37	1035.1	45.3	5.1	1	42	2
1743	1	50	46	40	56	8.93	2.575	7.034	24	97.24	41	4.72	18.4	140	1.453	10.26	74	4.584	416.4	138	3.7	102	279	24	0.33	564	40.8	5.2	1	34	3
1744	1	43	15	21	55	5	2.45	4.551	29	88.4	21	5.22	16.3	131	1.066	13.68	70	0.756	345	144	4.2	105	287	27	0.05	708.9	42.6	5.3	1	63	3
1745	1	35	16	19	94	3.21	2.15	4.707	24	70.72	29	5.38	6.4	102	0.969	8.55	70	0.734	237.9	141	3.5	105	280	36	3.57	706.7	15.6	5.4	2	42	5
1746	1	47	50	33	117	6.43	2.45	4.784	24	70.72	299	4.05	16.5	96	1.324	17.1	78	1.219	386.6	134	4	95	269	31	2.2	863	58	5.6	1	63	3
1747	1	28	13	15	74	1.07	2.2	5.87	22	44.2	6	5.16	9.3	122	1.453	3.42	58	1.727	160.6	139	3.4	109	274	30	1.05	822.2	43.9	4.6	2	29	1
1748	1	43	33	32	83	4.28	2.425	5.87	22	97.24	116	17.04	21.3	122	1.033	8.55	71	4.098	303.3	134	4.2	96	280	29	0.1	530	18.3	8.2	1	64	3
1749	1	45	21	22	41	4.28	2.4	4.603	26	97.24	13	5.27	9.1	97	1.388	17.1	64	1.185	416.4	141	4.3	103	281	19	0.04	708.9	40.3	5.1	1	21	3
1750	1	46	33	28	72	2.14	2.475	4.732	22	70.72	30	5.72	14.7	92	1.388	8.55	73	0.542	172.5	140	3.4	105	277	27	0.08	453	29.2	5.8	2	50	4
1751	1	38	15	19	51	4.28	2.475	3.181	27	79.56	18	4.77	12.9	114	1.453	8.55	73	0.914	178.4	138	4.2	103	275	35	0.04	260.5	8.6	5.2	2	66	3
1752	0	42	17	27	84	5.36	2.4	5.922	23	123.76	24	5.5	19.9	176	1.195	15.39	78	1.411	380.7	139	3.9	102	278	35	0.37	863	43.5	5.4	1	84	3
1753	1	44	18	19	36	5	2.425	4.293	27	79.56	27	7.38	19.3	104	1.098	17.1	76	0.677	350.9	140	4.5	104	282	32	0.09	840.3	26.5	7.6	1	71	4
1754	1	50	27	25	84	3.57	2.45	5.56	29	79.56	28	4.77	22.7	126	1.259	17.1	81	0.813	392.6	138	4.1	101	274	31	0.05	410	17	4.7	1	29	3
1755	1	44	22	23	99	7.14	2.45	5.819	26	70.72	7	5.27	12.2	161	1.518	15.39	71	1.773	303.3	140	4.1	102	282	27	0.06	1331.8	28.1	5.3	2	66	3
1756	1	47	28	20	65	4.28	2.55	4.965	28	114.92	29	5.27	15.8	110	1.162	11.97	77	0.813	458	141	4.3	103	281	30	0.09	659.1	27.9	4.4	1	25	2
1757	0	37	20	21	52	16.78	2.35	4.112	23	132.6	18	7.11	7	163	1.485	10.26	75	0.576	481.8	135	3.6	103	284	38	0.11	1243.5	51.4	6.9	2	78	4
1758	1	44	27	21	68	2.86	2.5	4.448	26	97.24	31	4.39	13.6	128	1.55	11.97	73	0.982	386.6	137	4.2	101	271	29	0.02	339.8	13.1	5.5	1	20	4
1759	1	43	26	28	98	3.21	2.425	4.939	26	88.4	26	6.05	20.8	120	1.195	34.2	81	1.377	386.6	136	4.2	100	271	37	0.26	917.3	86.5	5.3	1	41	4
1760	0	42	24	28	74	9.28	2.35	5.689	26	114.92	11	4.55	16.3	154	1.292	10.26	73	0.948	404.5	140	4.3	105	283	31	0.06	942.2	72.9	5	1	80	3
1761	1	41	12	17	43	5	2.35	4.319	25	61.88	8	5.05	17.4	118	1.388	18.81	80	0.406	190.3	139	3.9	105	278	39	0.15	484.7	19.9	4.5	2	25	4
1762	1	28	19	24	72	1.07	2.2	6.93	23	44.2	7	4.66	12.4	146	1.485	8.55	58	2.642	208.2	139	4	107	273	30	0.58	921.9	30.6	5.1	2	35	1
1763	1	46	28	24	85	6.07	2.425	6.336	26	79.56	9	4.39	12.5	67	1.518	10.26	78	0.802	285.5	141	4	104	282	32	0.12	1297.8	40.8	5.1	2	26	3
1764	1	41	25	26	78	5.36	2.475	4.5	24	79.56	21	5.77	12.5	145	1.356	11.97	70	1.716	410.4	140	3.8	106	280	29	0.73	998.9	53.9	5.6	2	53	4
1765	1	40	23	21	63	2.5	2.275	3.207	21	44.2	13	5.5	8.6	113	1.098	11.97	70	0.452	243.9	139	3.7	110	276	30	0.23	391.8	20.6	5.1	2	30	1
1766	1	45	26	53	51	3.21	2.3	3.698	25	61.88	13	4.11	3.9	169	1.485	6.84	68	0.723	124.9	140	3.4	104	277	23	0.05	586.6	48.2	5.4	2	23	1
1767	1	42	14	18	55	4.28	2.4	3.595	28	88.4	15	5.05	17.9	89	1.421	15.39	66	0.689	374.7	140	4.1	104	279	24	0.01	453	19.7	5.1	1	23	3
1768	1	47	17	20	51	3.93	2.5	5.25	27	97.24	33	5.11	20.8	87	1.55	22.23	79	0.892	232	140	3.6	102	278	32	0.05	317.1	17	4.4	1	28	4
1769	1	39	18	20	107	2.14	2.225	3.388	27	88.4	14	6.16	20.6	124	1.13	6.84	63	2.348	356.9	140	3.8	104	278	24	0.47	514.2	16.3	6.1	1	70	3
1770	1	33	12	14	87	2.14	2.325	4.862	22	44.2	11	4	19.5	115	1.388	10.26	65	2.89	261.7	140	3.9	108	276	32	2.21	799.5	34.4	3.9	2	25	1
1771	1	44	39	31	46	3.21	2.425	4.241	25	106.08	32	5.38	16.3	132	1.098	15.39	76	0.61	339	140	4.2	104	278	32	0.25	554.9	27	4.7	1	45	3
1772	1	39	15	18	121	3.21	2.425	5.094	24	106.08	27	18.37	17.2	107	1.227	13.68	73	0.937	339	136	4.7	101	283	34	1.24	577.6	24.9	8.5	1	49	4
1773	1	41	17	26	66	3.57	2.325	5.612	20	88.4	30	5.83	6.6	124	1.259	11.97	72	1.095	333.1	140	3.8	107	279	31	0.77	1952.4	61.8	5.6	2	67	3
1774	1	43	25	22	75	4.28	2.525	6.801	23	97.24	29	9.94	10.4	117	1.485	10.26	75	1.66	309.3	138	4.7	101	280	32	0.34	729.3	27.4	10	1	40	3
1775	0	42	15	24	51	7.14	2.275	4.112	25	185.64	18	5.83	13.3	128	1.388	17.1	67	1.716	523.4	139	4.7	101	281	25	0.15	758.8	31.5	5.4	2	85	3
1776	1	43	23	23	39	3.93	2.425	4.189	22	79.56	13	5.38	14	119	1.292	8.55	75	1.264	333.1	138	4.6	102	275	32	0.26	761	16.5	5.6	1	43	3
1777	1	43	22	17	64	3.57	2.325	4.758	25	88.4	16	4.94	13.6	111	1.13	6.84	70	0.531	303.3	140	4.1	106	278	27	0.07	305.8	6.8	5.4	1	27	1
1778	1	40	13	21	70	5	2.2	4.319	21	79.56	11	5.88	8.1	105	1.388	6.84	62	1.434	273.6	137	3.7	105	275	22	0.1	706.7	28.3	4.7	2	35	1
1779	1	40	15	16	65	7.5	2.325	4.034	24	97.24	9	7.77	27.2	119	1.227	11.97	69	1.603	374.7	138	4.4	106	281	29	0.03	663.6	28.3	5.5	1	69	3
1780	1	47	21	26	88	4.28	2.4	5.56	24	61.88	11	5.44	11.8	125	1.195	6.84	77	0.881	226	141	3.6	104	281	30	0.41	398.6	9.7	5.5	2	76	1
1781	1	35	42	43	405	4.28	2.3	5.87	26	61.88	125	6.05	11.6	128	1.292	11.97	79	1.253	309.3	139	4.2	101	278	44	4.77	1814.3	38.5	5.6	2	24	3
1782	1	45	13	22	36	3.21	2.325	5.327	25	97.24	14	5.44	16.3	108	1.421	10.26	72	1.626	350.9	140	3.8	102	278	27	0.09	482.4	32.8	5	1	24	3
1783	1	44	15	22	71	1.43	2.275	5.094	25	70.72	22	5.44	16.7	142	1.259	6.84	69	2.337	243.9	136	4.1	102	269	25	0.29	631.9	25.6	5.5	2	39	3
1784	1	38	42	28	43	6.07	2.275	4.474	26	61.88	26	7.33	11.3	167	1.227	6.84	62	3.376	255.8	138	3.4	103	279	24	0.15	697.6	36.5	5.2	2	54	3
1785	0	37	12	16	91	7.5	2.275	4.681	22	114.92	10	5.94	13.4	131	1.227	11.97	64	1.795	481.8	135	3.7	101	273	27	0.99	1399.8	112.8	5.3	2	82	3
1786	1	45	12	27	42	3.57	2.35	5.405	21	70.72	22	4.61	16.3	155	1.259	6.84	78	1.761	374.7	137	4.2	102	272	33	0.1	391.8	25.1	5	2	22	4
1787	1	47	75	50	62	3.93	2.45	5.767	25	79.56	72	5.5	19.2	159	1.518	8.55	73	2.021	356.9	137	4.1	99	273	25	0.07	636.5	19.7	5.4	1	30	3
1788	1	44	39	25	107	2.86	2.475	7.137	25	70.72	41	4.72	19.9	115	1.518	11.97	75	3.172	386.6	140	3.9	104	277	31	0.05	647.8	13.6	5	1	38	1
1789	0	44	14	26	57	11.07	2.375	5.431	19	159.12	14	6.38	53.9	134	1.13	10.26	70	1.581	434.2	145	4.6	112	296	26	0.08	1155.2	142	4.8	2	85	3
1790	1	39	53	30	79	4.64	2.375	5.844	25	70.72	39	7.05	20.1	118	1.13	30.78	69	3.285	309.3	136	4	101	274	30	0.61	654.6	15.4	6	1	43	1
1791	1	36	10	15	57	2.14	2.275	3.155	21	79.56	15	5.5	12.9	102	1.066	5.13	68	0.824	285.5	137	3.6	106	271	32	0.42	457.5	16.1	5.4	2	37	4
1792	1	35	21	22	48	2.5	2.3	5.224	21	61.88	16	5.33	22.4	104	1.13	6.84	66	1.976	190.3	135	3.6	105	268	31	0.09	874.3	36	4.7	2	26	2
1793	1	45	19	22	91	4.28	2.425	3.879	26	106.08	27	5.83	17.7	123	1.162	13.68	70	1.321	386.6	143	4	105	285	25	0.16	439.4	23.3	6.5	1	58	4
1794	1	44	43	29	61	3.57	2.475	5.379	25	88.4	53	5.33	17.6	136	1.388	15.39	75	0.813	458	135	4.4	101	269	32	0.99	439.4	14.3	5.3	1	25	4
1795	0	40	19	26	117	8.57	2.25	5.12	22	106.08	6	5.55	8.4	168	1.195	6.84	66	1.897	339	140	4.2	108	284	25	0.15	915.1	34.4	5.2	2	85	3
1796	1	41	29	22	45	3.93	2.325	6.206	24	79.56	44	4.61	18.6	108	1.195	18.81	66	1.423	345	136	3.8	103	270	24	0.29	817.7	27	5.7	1	43	5
1797	1	44	21	27	74	3.21	2.4	5.405	28	88.4	41	6.83	17.4	158	1.13	20.52	81	2.066	398.5	140	3.9	97	279	37	3.01	795	26.7	5.3	1	71	3
1798	1	47	35	19	49	5.71	2.35	5.379	26	97.24	19	6.33	13.4	122	1.162	8.55	74	2.585	309.3	142	4.3	104	285	27	0.08	808.6	14.3	5.6	1	50	3
1799	1	43	18	20	65	3.93	2.35	6.181	23	61.88	8	4.72	9.3	95	1.356	6.84	71	1.66	327.1	137	4.2	101	272	28	0.18	552.7	28.3	5.3	2	44	2
1800	1	44	69	31	92	4.28	2.4	6.129	22	70.72	109	4.22	21.9	156	1.388	17.1	73	2.179	350.9	139	3.9	105	276	29	0.27	1218.6	26.3	4.9	1	40	3
1801	1	42	17	31	87	4.64	2.45	6	26	79.56	27	4.66	27.9	218	1.098	10.26	68	0.96	255.8	140	3.8	107	279	26	0.01	314.8	16.1	5.1	2	85	3
1802	1	37	18	21	88	5	2.3	5.327	24	53.04	13	4.83	9	122	1.066	5.13	69	1.355	214.1	138	4.5	106	276	32	2.61	978.5	35.6	5	2	53	3
1803	1	40	10	17	66	3.21	2.275	5.146	27	79.56	16	5.11	9.7	105	1.356	6.84	76	0.802	220.1	139	3.7	104	276	36	0.06	482.4	34.7	4.8	2	27	4
1804	1	40	18	23	52	3.21	2.35	5.482	22	70.72	15	4.66	15.6	114	0.969	10.26	75	1.14	208.2	138	3.6	106	274	35	0.44	471.1	12.5	4.6	2	25	4
1805	1	37	23	27	98	2.86	2.325	4.913	27	79.56	28	5.88	7.9	159	1.388	5.13	63	0.508	345	142	4	105	282	26	2.43	505.1	36.5	6.1	2	54	4
1806	1	34	20	23	51	2.14	2.225	5.25	22	53.04	12	4.05	9.7	119	1.324	10.26	68	3.037	208.2	137	3.6	105	270	34	1.31	792.8	41.2	5	2	24	1
1807	1	47	21	27	64	7.14	2.35	4.267	28	106.08	26	5	12.7	120	1.001	20.52	74	1.242	380.7	140	3.9	102	282	27	0.3	672.7	43.3	5.5	1	73	3
1808	1	35	43	56	72	1.07	2.375	5.896	22	53.04	98	4.16	40.1	162	1.292	25.65	64	1.727	291.5	139	3.7	105	273	29	0.01	1148.4	140	4.1	2	24	4
1809	1	41	14	20	102	2.86	2.275	5.844	25	53.04	30	6.77	7.7	121	1.195	13.68	81	1.231	214.1	140	3	103	279	40	3.34	863	27.4	5.4	2	70	1
1810	1	45	74	60	106	5.36	2.35	4.034	25	70.72	20	5.22	28.1	157	1.356	10.26	77	1.795	279.6	138	4	101	276	32	0.32	618.3	30.6	5	1	24	1
1811	0	39	14	20	104	8.57	2.425	5.844	27	97.24	14	5	7.3	106	1.162	15.39	65	1.332	362.8	140	4	102	283	26	1.6	609.3	17.7	5.6	2	80	3
1812	1	43	19	23	89	2.86	2.4	2.56	25	79.56	11	4.55	15.4	124	1.162	8.55	70	0.429	243.9	141	3.8	107	279	27	0.07	584.4	24	4.9	2	23	3
1813	1	44	35	27	111	1.79	2.375	4.422	29	88.4	33	4.88	7.5	135	1.485	20.52	71	0.689	422.3	138	3.6	98	272	27	0.98	348.8	22.9	5.3	1	20	3
1814	1	40	43	50	79	2.14	2.325	5.405	26	53.04	108	8.6	11.5	122	1.324	15.39	65	2.213	243.9	142	4	102	284	25	1.27	867.5	34.9	7.4	2	62	3
1815	1	37	11	15	59	3.21	2.35	7.706	24	53.04	11	4.88	13.8	93	1.356	11.97	71	1.784	356.9	140	4.2	102	278	34	0.75	355.6	14.3	5.6	2	66	3
1816	1	45	39	22	62	5.36	2.3	6.181	25	79.56	60	5.61	13.3	96	1.227	13.68	73	1.49	333.1	140	3.8	105	280	28	1.03	339.8	15.4	5	1	47	3
1817	0	44	25	31	71	8.21	2.525	5.146	23	132.6	18	6.11	22	147	1.259	17.1	72	1.524	345	142	4.2	107	287	28	0.27	1141.6	43.3	5.6	1	85	3
1818	1	42	16	19	65	2.86	2.35	5.198	25	79.56	10	4.39	26.3	101	0.904	10.26	75	1.174	273.6	140	3.9	103	277	33	0.68	770.1	36.2	4.9	2	22	3
1819	1	50	22	28	35	3.21	2.375	5.094	20	70.72	8	4.83	5.7	85	1.13	8.55	65	1.321	356.9	140	3.6	107	277	15	0.28	1209.5	42.1	4.9	1	40	3
1820	1	37	22	24	100	3.93	2.375	4.06	25	53.04	21	6.33	10.7	130	1.13	13.68	79	1.456	190.3	141	3.8	106	282	41	0.35	733.9	23.1	6.3	2	63	1
1821	1	38	32	22	73	3.21	2.4	4.888	22	35.36	36	4.88	6.4	134	1.485	8.55	76	1.694	172.5	137	3.8	103	272	37	1.49	600.2	21.7	5.8	2	33	1
1822	1	39	19	25	59	3.57	2.2	4.681	21	70.72	19	4.11	10.2	103	1.259	6.84	70	0.553	279.6	138	4.4	107	273	31	2.04	385.1	22.4	5.3	2	38	3
1823	1	41	23	26	60	5.36	2.35	4.707	20	97.24	21	4.66	20.2	127	1.162	15.39	67	1.118	458	141	4.1	109	281	26	0.18	672.7	27	5.2	1	68	3
1824	1	44	17	22	74	5.71	2.35	5.379	23	79.56	19	5.33	11.6	135	1.388	11.97	73	0.734	422.3	137	4.2	104	275	29	0.21	333	19.7	5.4	1	61	1
1825	1	42	31	35	26	5.36	2.4	3.75	26	70.72	15	4.72	24.2	115	1.388	10.26	72	1.14	202.2	136	3.9	102	272	30	0.05	482.4	46	5.2	2	44	3
1826	1	44	28	25	108	4.64	2.45	4.888	26	88.4	17	3.77	16.7	120	1.453	8.55	74	1.784	309.3	136	3.6	100	270	30	0.27	602.5	20.8	5.3	1	25	3
1827	0	42	20	19	55	7.85	2.3	4.758	29	79.56	10	8.33	13.6	142	1.356	15.39	70	0.542	190.3	140	4.5	102	286	28	0.05	2831.3	34.7	7.5	2	67	1
1828	1	42	74	45	76	3.21	2.4	5.87	26	53.04	39	14.99	17.6	179	1.292	10.26	76	4.911	220.1	133	4.1	97	275	34	0.56	693.1	31.5	8.2	2	67	1
1829	0	35	16	27	107	3.21	2.2	8.741	21	61.88	25	4.16	16.8	174	1.001	6.84	61	4.877	267.7	143	3.7	106	282	25	0.39	1241.2	34	6.1	2	85	3
1830	1	50	32	23	60	6.07	2.4	6.051	27	106.08	36	5.61	25.4	126	1.033	20.52	81	1.332	517.5	141	3.6	102	283	31	0.04	532.3	41	4.9	1	39	5
1831	1	40	16	25	54	7.14	2.325	5.948	24	97.24	8	6.44	15.8	99	1.356	3.42	68	1.4	196.3	140	4	106	283	28	0.2	573	19.7	5.5	2	49	1
1832	0	43	12	18	53	6.78	2.45	6.413	26	106.08	17	4.88	10	137	1.162	15.39	66	0.926	422.3	140	3.3	101	281	23	0.14	487	21.1	5	2	85	3
1833	1	38	16	15	84	3.93	2.3	5.974	22	61.88	15	5.5	14.9	113	0.969	18.81	75	0.926	291.5	138	3.9	105	275	37	0.76	355.6	18.8	5.5	2	25	3
1834	1	42	30	28	83	6.43	2.375	6.051	21	97.24	26	4.61	15.8	136	1.388	18.81	81	3.048	410.4	140	4.1	107	280	39	0.81	765.6	37.6	5.6	1	48	3
1835	1	43	24	30	106	3.93	2.3	3.569	26	106.08	15	4.05	9.3	207	0.904	22.23	71	0.553	440.2	140	3.9	104	277	28	0.14	607	24.7	5.6	1	58	4
1836	1	46	16	20	62	6.07	2.45	7.784	28	88.4	15	6.11	7.9	117	1.388	8.55	78	1.581	416.4	140	4.8	101	282	32	1.2	774.6	18.3	6.1	2	64	3
1837	1	44	40	30	77	3.21	2.35	4.784	26	88.4	36	5.5	9.1	116	1.195	18.81	71	1.016	416.4	139	3.9	104	276	27	0.06	366.9	24.9	5.6	1	42	4
1838	1	40	31	30	65	9.64	2.4	4.267	24	114.92	14	6.33	13.6	152	1.259	13.68	67	0.711	255.8	143	4.2	108	291	27	1.34	561.7	23.8	7.1	1	73	3
1839	1	39	16	19	135	5.71	2.4	5.87	25	70.72	23	7.44	11.8	174	1.292	15.39	73	0.858	523.4	137	4	102	277	34	1.67	432.6	14.9	6.5	2	51	4
1840	1	46	19	23	58	5.36	2.475	5.612	26	79.56	15	5.16	20.1	148	1.388	13.68	71	1.964	422.3	139	3.9	101	278	25	0.16	835.8	53	5.6	2	81	1
1841	1	39	17	27	77	2.5	2.05	4.138	30	88.4	29	4.94	9	175	1.13	20.52	64	3.206	356.9	144	2.4	100	284	25	0.1	410	15.4	4.9	1	72	3
1842	1	39	17	25	45	4.28	2.15	5.431	26	70.72	17	4.94	16.1	191	1.582	8.55	75	0.813	184.4	137	4.2	100	273	36	0.16	869.8	51	5.8	2	83	3
1843	1	42	15	34	44	3.57	2.425	4.732	25	53.04	12	4.11	24	98	1.292	11.97	72	1.671	249.8	138	3.3	102	273	30	4.18	715.7	31.7	5.1	2	20	3
1844	1	46	18	34	109	1.07	2.475	5.948	25	44.2	172	4.44	34.6	116	1.227	11.97	78	1.479	249.8	132	3.8	94	260	32	0.44	459.8	11.6	4.8	2	62	3
1845	1	45	22	22	50	5	2.475	6.749	25	61.88	24	6.83	26	120	1.066	17.1	71	2.766	273.6	140	3.5	104	281	26	0.05	790.5	60.9	5.4	2	63	3
1846	0	42	16	20	63	3.93	2.3	5.741	28	53.04	11	5.05	18.6	163	1.292	6.84	72	1.377	232	140	3.6	103	278	30	0.38	756.5	53	6	2	85	1
1847	1	30	13	20	134	1.43	2.275	7.655	20	35.36	5	4	7.5	95	1.324	5.13	59	3.105	160.6	136	3.9	108	267	30	0.98	684	27.4	5	2	28	1
1848	1	40	19	19	75	3.21	2.375	5.431	27	114.92	24	4.72	7.5	111	1.098	13.68	67	0.903	291.5	143	3.5	107	283	28	0.54	711.2	15.4	4.8	1	41	4
1849	1	43	16	26	61	5.36	2.3	5.689	26	70.72	11	4.5	12.7	176	1.55	11.97	69	0.418	255.8	138	3.7	103	276	27	0.06	407.7	26.5	5.4	2	58	3
1850	1	43	13	18	50	4.28	2.475	4.577	24	61.88	11	5.44	8.2	128	1.098	10.26	80	0.723	279.6	139	3.9	105	277	37	1.06	536.8	52.8	5.7	2	37	4
1851	1	37	18	24	49	2.86	2.15	4.577	21	53.04	19	5	17	115	1.033	5.13	70	1.219	208.2	136	3.4	105	270	33	0.11	1041.9	37.8	5.7	2	38	1
1852	1	48	18	18	69	3.21	2.45	5.069	25	79.56	17	5.33	36	110	1.485	23.94	78	1.377	392.6	137	3.8	100	272	30	0.03	620.6	30.1	5.3	1	20	3
1853	1	46	14	23	70	10.71	2.375	2.896	30	141.44	97	6.11	7.7	183	1.033	17.1	70	2.619	571	144	4.1	103	294	24	0.14	1433.7	114.8	5.5	1	85	3
1854	1	42	33	23	59	3.93	2.375	6.31	25	97.24	37	4.83	13.8	122	1.098	13.68	66	1.095	362.8	142	3.7	106	282	24	0.14	718	35.3	5	1	46	3
1855	1	44	63	44	75	2.86	2.325	4.344	24	70.72	45	4.72	28.5	154	1.195	17.1	68	3.093	249.8	139	4	102	275	25	0.15	459.8	18.8	5.2	1	20	1
1856	1	44	34	36	52	3.21	2.4	5.974	23	88.4	12	5.22	27.6	223	1.324	42.75	65	2.484	481.8	138	4.3	104	274	21	0.17	591.2	24.5	4.5	1	31	3
1857	1	38	45	28	82	5.36	2.175	4.396	22	106.08	38	7.49	25.8	200	0.904	13.68	65	1.694	440.2	139	4.2	108	280	27	0.88	516.4	21.5	6.2	1	65	1
1858	1	42	32	29	108	7.5	2.4	7.861	26	61.88	61	8.1	22	121	1.615	11.97	75	2.653	386.6	143	3.9	103	291	33	0.55	536.8	38.3	6.3	2	56	1
1859	1	44	23	22	62	5.36	2.35	4.319	22	114.92	20	5.27	13.4	114	1.421	6.84	68	2.619	404.5	143	4.1	107	286	24	0.21	797.3	23.8	5.3	1	42	3
1860	1	31	28	25	43	1.79	2.4	6.672	23	44.2	8	4.33	10.4	79	1.518	5.13	60	1.592	184.4	137	3.7	104	270	29	0.88	724.8	26.3	5.5	2	29	4
1861	1	41	39	40	99	5	2.45	6.181	27	79.56	40	4.72	11.3	118	1.259	8.55	77	1.219	315.2	139	3.9	102	277	36	0.35	443.9	27.6	5.8	2	53	4
1862	1	35	18	20	61	2.86	2.325	7.267	20	53.04	9	4.11	19.3	88	1.162	6.84	65	4.471	243.9	136	3.8	104	269	30	1.08	1023.8	37.1	4.8	2	34	3
1863	1	49	30	42	43	4.28	2.575	9.413	24	123.76	13	4.61	14.9	142	1.453	15.39	76	12.916	380.7	136	4.5	96	271	27	0.14	296.7	14.9	5.3	1	48	2
1864	1	37	12	17	88	3.93	2.35	3.827	26	97.24	37	6.94	8.1	101	1.292	5.13	70	2.202	416.4	138	3.9	104	277	33	2.5	525.5	27.4	6.8	1	85	4
1865	0	41	23	29	57	7.14	2.325	4.112	24	123.76	17	6.44	9.7	109	1.227	11.97	73	3.014	511.5	139	4.2	103	281	33	0.61	1259.3	36	5.2	2	73	3
1866	0	39	18	22	60	1.79	2.325	4.267	24	79.56	10	6.33	15	119	1.066	11.97	66	1.129	350.9	141	4	107	279	28	0.1	364.7	30.8	5.5	2	81	3
1867	1	43	12	16	42	2.86	2.375	5.25	25	61.88	12	4.44	14.9	132	1.13	10.26	73	0.429	190.3	137	3.6	103	271	29	0.04	457.5	24.7	5.2	2	40	4
1868	1	44	17	22	87	6.78	2.425	5.87	25	141.44	23	5.16	22.2	135	0.969	15.39	75	1.897	547.2	140	3.7	104	281	31	0.27	416.8	20.6	5.6	1	71	3
1869	1	41	17	22	58	2.5	2.275	4.913	26	53.04	15	6.88	9	130	1.259	6.84	67	2.235	237.9	137	4.2	104	273	26	0.11	876.6	78.6	6.7	2	70	3
1870	1	45	18	31	81	3.57	2.325	4.189	25	106.08	9	5.16	24.4	112	1.356	15.39	70	1.547	291.5	140	3.9	103	278	24	0.03	860.7	29.4	4.8	1	21	3
1871	1	49	18	21	67	3.21	2.375	3.698	21	88.4	15	4.44	23.5	118	0.904	11.97	75	1.355	422.3	142	3.8	106	281	26	0.03	432.6	14.3	4.6	1	22	3
1872	1	45	28	27	56	5.71	2.45	6.155	30	97.24	26	4.88	11.8	128	1.453	11.97	72	3.59	285.5	143	3.7	102	286	27	0.17	598	25.8	5.7	1	50	3
1873	1	40	38	23	51	5.71	2.3	4.707	20	61.88	64	5.22	14.1	132	0.969	6.84	69	1.852	285.5	134	4.3	104	269	29	0.34	928.7	22.4	5.4	2	42	3
1874	0	39	24	25	88	4.28	2.25	4.396	26	88.4	71	5.38	11.3	112	1.13	10.26	68	1.558	362.8	136	3.6	98	272	30	0.17	382.8	20.4	6	1	51	4
1875	1	38	14	16	47	8.57	2.35	8.948	27	106.08	11	8.1	23.6	148	1.033	11.97	71	2.461	327.1	136	4.2	97	279	33	1.27	480.2	18.8	6.8	2	54	3
1876	1	36	21	19	64	7.5	2.225	3.077	23	88.4	13	5.33	11.1	139	1.292	13.68	59	0.598	345	140	4.6	107	282	23	0.01	1372.6	46	4.8	2	70	3
1877	0	40	15	24	64	5	2.375	4.396	24	123.76	25	6.22	9.9	162	1.195	11.97	82	1.773	374.7	138	4.1	103	277	42	0.67	1182.3	69.1	5.1	1	85	3
1878	0	41	15	10	50	4.28	2.275	6.879	27	70.72	10	5.83	20.2	150	1.388	17.1	69	1.355	202.2	141	4.3	105	281	28	0.21	552.7	54.8	5.6	2	71	3
1879	1	44	25	28	48	3.21	2.4	4.241	25	61.88	23	4.66	27	102	1.066	18.81	75	0.598	285.5	138	4.2	104	274	31	0.09	561.7	30.8	4.9	2	35	3
1880	1	45	32	22	81	5	2.45	5.327	25	88.4	26	4.66	15.6	121	0.969	13.68	72	1.061	374.7	137	4.3	102	273	27	0.62	511.9	16.3	4.5	1	46	4
1881	1	34	12	14	50	2.5	2.25	5.327	24	53.04	8	4.22	11.3	102	1.388	8.55	63	1.129	160.6	135	3.6	100	267	30	1.17	955.8	34.2	4.6	2	30	5
1882	1	40	14	18	67	3.21	2.325	5.327	24	61.88	47	5	10	79	1.356	10.26	66	0.79	184.4	137	3.7	103	272	26	1.17	1571.9	43	5.4	2	51	1
1883	1	47	37	31	31	6.78	2.375	4.526	26	79.56	23	4.94	13.6	153	1.292	10.26	73	4.019	374.7	142	3.7	105	285	26	0.23	498.3	26.5	5.5	1	40	1
1884	1	44	16	20	65	5	2.375	3.853	25	88.4	13	4.88	14	87	1.195	17.1	69	0.813	261.7	141	3.9	110	281	24	0.03	541.3	14	5.3	1	20	3
1885	1	45	87	42	79	6.43	2.475	5.974	23	79.56	38	4.83	24.4	145	1.292	17.1	74	5.047	410.4	138	3.9	104	277	29	0.16	419	14.7	5.9	1	40	1
1886	0	40	24	23	73	4.28	2.425	7.732	28	53.04	15	3.61	12.2	103	1.518	11.97	70	5.464	154.6	137	3.7	101	272	30	0.7	763.3	103.3	5.8	2	66	1
1887	1	50	24	23	54	2.5	2.475	5.793	25	79.56	14	5.05	12.7	140	1.356	17.1	68	2.868	196.3	142	4.1	107	281	18	0.13	588.9	31.9	5.5	2	45	3
1888	1	41	14	16	62	3.21	2.35	5.405	22	44.2	25	4.44	6.1	87	1.356	8.55	71	1.219	237.9	139	3.9	107	275	30	0.44	1071.3	31.5	5	2	29	1
1889	1	43	19	22	61	2.14	2.25	3.439	21	88.4	20	4.05	25.8	105	1.195	11.97	67	1.66	469.9	140	3.8	107	276	24	0.02	489.2	14.7	4.5	1	28	3
1890	1	46	37	26	75	3.21	2.5	6.568	24	61.88	38	5.16	12.2	106	1.259	11.97	76	2.348	261.7	137	3.8	101	272	30	0.05	598	29.7	4.2	1	41	1
1891	0	44	27	26	68	5	2.375	5.043	26	79.56	23	6.61	18.1	140	1.259	10.26	75	3.714	279.6	138	3.8	102	277	31	0.05	790.5	32.2	5.6	2	77	3
1892	1	42	30	26	48	3.93	2.325	4.474	28	106.08	15	4.72	17.4	160	1.098	29.07	68	0.621	350.9	143	3.7	105	284	26	0.03	475.7	18.8	5	1	48	4
1893	1	37	18	21	44	1.43	2.375	4.965	22	61.88	18	5.77	5	102	1.259	8.55	72	2.721	226	138	4.2	106	273	35	0.46	294.5	7.5	5.8	2	40	3
1894	0	37	13	12	60	5.36	2.425	4.448	24	61.88	18	6.94	9.7	110	1.227	15.39	62	1.129	327.1	136	4.4	103	274	26	1.76	677.2	30.8	6.1	2	70	3
1895	1	39	24	27	52	2.5	2.3	4.603	24	70.72	13	4.77	12.2	109	0.936	3.42	71	0.531	166.5	141	3.8	106	278	32	0.02	387.3	15.4	4.9	2	36	4
1896	1	43	86	55	75	3.21	2.425	3.439	26	61.88	34	4.55	13.1	156	1.098	8.55	69	1.694	184.4	137	3.7	100	272	26	0.67	466.6	18.3	5.1	2	41	3
1897	1	40	19	24	77	2.5	2.275	6.517	25	70.72	15	5.22	19.7	158	1.324	15.39	65	1.84	333.1	142	4	107	281	25	0.15	661.4	46.4	5.5	2	77	3
1898	1	30	10	19	34	2.5	2.275	8.017	21	61.88	11	4	18.1	139	1.292	8.55	60	2.563	315.2	136	4.1	104	268	30	0.7	962.6	30.8	4.7	2	22	3
1899	1	38	24	15	64	3.93	2.275	3.853	24	97.24	41	5.16	17.2	95	1.033	11.97	65	1.118	356.9	138	3.5	102	275	27	1.6	369.2	16.8	5.8	1	30	3
1900	1	42	20	20	51	3.93	2.275	6	26	114.92	36	6.27	12.2	158	1.195	11.97	71	5.205	422.3	138	4.1	104	276	29	0.32	489.2	8.2	5.2	1	40	4
1901	1	39	19	24	83	8.21	2.5	5.275	26	141.44	18	4.77	7	154	0.904	10.26	68	0.813	339	139	4	103	280	30	0.52	514.2	19.7	5.8	1	66	4
1902	1	44	46	30	77	5.36	2.425	6	27	106.08	29	4.83	29.4	136	1.421	13.68	74	0.79	386.6	140	3.5	102	280	30	0.16	894.7	18.6	4.7	1	32	1
1903	1	50	23	30	65	2.5	2.5	7.163	26	70.72	25	3.77	17.2	141	1.13	10.26	81	2.461	345	142	3.6	101	279	31	0.05	362.4	20.6	5	1	33	1
1904	1	45	18	20	43	4.64	2.5	7.215	23	70.72	14	4.33	21.9	132	1.518	23.94	70	1.761	285.5	137	4.2	104	273	25	0.05	806.3	68.6	5.3	2	58	3
1905	1	40	21	21	65	3.21	2.425	5.275	24	61.88	28	3.77	11.6	104	1.033	6.84	67	0.802	214.1	138	3.7	107	273	27	0.05	498.3	40.3	5.2	2	22	4
1906	1	45	21	30	78	7.85	2.5	3.62	26	97.24	24	5.77	12.4	166	1.195	15.39	81	1.332	386.6	137	3.7	98	277	36	0.63	2262.7	77	5.9	2	80	3
1907	1	42	24	39	81	3.21	2.4	4.138	25	106.08	26	4.55	17.4	152	1.292	10.26	69	0.869	458	140	4.1	105	277	27	0.15	523.2	25.8	5.6	1	20	4
1908	1	44	30	29	61	4.64	2.425	4.603	26	88.4	25	5.05	12.4	98	1.259	10.26	72	1.479	428.3	138	3.9	103	275	28	0.1	543.6	39.6	5.3	1	46	3
1909	1	39	25	17	32	19.99	2.175	5.715	26	1573.52	20	4.77	15.6	117	2.099	11.97	71	2.01	374.7	139	4.3	97	292	32	0.05	2215.2	134.1	5.4	1	59	4
1910	1	47	18	19	51	3.93	2.4	3.982	25	61.88	12	4.16	27.2	94	1.518	18.81	75	0.7	202.2	139	3.5	105	276	28	0.06	539.1	31	4.7	2	23	3
1911	1	45	20	20	57	5.71	2.55	4.551	23	79.56	26	5.72	15.6	121	1.324	8.55	73	0.892	362.8	142	4.1	105	285	29	0.37	360.1	19.5	6.4	1	68	4
1912	1	43	9	16	65	3.93	2.5	4.215	24	79.56	25	4.39	17.2	109	1.259	11.97	77	0.971	214.1	139	4.5	106	276	33	0.23	194.8	10	5.2	2	43	4
1913	1	42	15	19	42	2.5	2.3	5.612	25	70.72	12	4.88	6.3	127	0.936	10.26	73	0.44	226	137	4	103	271	31	0.36	699.9	32.2	5	2	42	1
1914	1	47	17	22	51	1.79	2.35	6.103	24	70.72	13	4.5	13.1	103	1.162	11.97	73	1.242	255.8	138	3.4	104	272	26	0.03	437.1	27.6	4.8	2	47	3
1915	1	45	18	19	77	3.57	2.3	5.25	22	70.72	17	5.16	18.3	68	0.969	10.26	73	1.366	309.3	140	3.3	105	278	28	0.24	715.7	33.5	4.9	2	50	3
1916	1	47	47	42	78	6.07	2.35	5.456	27	106.08	58	6.49	19.5	181	0.872	15.39	78	1.005	291.5	139	4.1	100	280	31	0.04	609.3	39.2	5.3	1	80	3
1917	0	40	17	20	75	3.93	2.425	5.25	26	53.04	25	7.99	16.7	151	1.356	10.26	68	2.631	267.7	143	3.9	107	287	28	1.06	1313.7	44.4	7.5	2	78	1
1918	1	40	24	22	84	7.5	2.3	4.396	21	123.76	30	16.26	2.7	109	1.259	11.97	77	0.79	350.9	131	4.2	99	276	37	5.38	631.9	14.9	8.9	1	49	1
1919	1	46	23	30	95	5.36	2.45	4.319	23	106.08	19	5	15.9	131	1.227	15.39	75	1.377	362.8	141	4.1	106	282	28	0.06	647.8	106.7	5.4	1	72	3
1920	1	48	107	47	70	3.57	2.45	5.25	25	79.56	133	5.94	18.6	136	0.775	10.26	76	1.716	398.5	140	4.1	106	279	28	0.1	414.5	20.2	5.6	1	21	1
1921	1	40	61	44	74	5.36	2.35	6.517	23	106.08	105	5.05	17.9	217	1.518	11.97	73	1.31	446.1	138	3.9	103	276	33	1.01	319.4	14.7	6	1	51	4
1922	1	45	21	28	67	3.21	2.45	5.431	25	97.24	27	3.66	13.6	126	1.679	13.68	72	2.924	350.9	140	3.6	100	276	27	0.07	539.1	29.7	5.3	1	43	3
1923	1	31	9	15	51	1.79	2.3	7.163	22	44.2	5	4.83	7.7	109	1.324	3.42	64	1.287	172.5	136	3.6	104	269	34	1.43	1157.4	32.4	5.2	2	29	3
1924	1	46	21	20	67	4.64	2.2	4.965	25	70.72	16	4.44	11.1	106	1.162	5.13	73	1.547	208.2	138	3.6	104	275	27	0.06	339.8	15.9	5.1	1	30	1
1925	1	43	24	25	68	3.21	2.325	6.362	25	88.4	32	4.22	13.3	129	1.13	17.1	74	1.998	345	143	4.6	106	282	31	0.12	933.2	113.5	5.3	1	65	3
1926	0	37	22	24	65	10.71	2.35	4.707	23	150.28	17	5	8.6	126	1.292	8.55	70	2.337	481.8	139	4.9	107	283	33	1.54	1911.7	148.1	5.6	1	76	3
1927	1	33	57	115	255	1.07	2.375	6.775	23	70.72	1681	6.05	39.2	104	1.453	27.36	87	3.172	386.6	137	4.1	101	271	54	0.95	400.9	13.8	4.3	1	45	4
1928	1	39	18	24	35	5.71	2.3	4.888	27	88.4	17	4.39	10.7	124	1.518	8.55	69	0.553	249.8	137	3.9	101	274	30	0.13	686.3	39	5.4	2	50	3
1929	1	36	13	19	106	6.43	2.1	4.448	22	106.08	14	5.22	5.2	117	1.066	6.84	66	0.903	350.9	137	4.1	106	275	30	1.62	731.6	34.2	5.6	1	74	4
1930	1	41	29	25	70	4.28	2.475	5.456	26	97.24	30	8.83	13.3	142	1.227	11.97	69	2.021	243.9	142	4.1	106	286	28	0.22	423.6	18.8	7.2	1	51	4
1931	0	38	18	23	161	7.14	2.4	6.362	28	141.44	141	7.27	12.5	190	1.033	22.23	77	1.739	267.7	138	4.4	98	280	39	1.75	437.1	30.1	6.1	1	85	3
1932	1	41	19	25	61	3.21	2.425	5.353	27	61.88	9	4.33	14.5	116	1.388	13.68	69	0.768	220.1	139	3.9	101	275	28	0.06	380.5	9.3	4.9	2	22	5
1933	1	41	64	32	61	4.64	2.4	5.172	24	97.24	128	4.88	24	137	1.55	11.97	67	3.839	440.2	140	4.1	104	279	26	0.41	851.6	27.6	5.3	1	42	3
1934	1	40	36	35	55	4.64	2.275	7.06	25	70.72	65	5.61	14.1	118	1.356	13.68	66	1.535	303.3	141	3.8	107	282	26	0.44	378.3	9.7	4.6	2	47	3
1935	1	42	22	23	52	5.71	2.425	4.707	24	141.44	27	5.61	23.6	121	1.098	13.68	75	2.698	481.8	139	3.8	103	279	33	0.18	344.3	16.5	5.8	1	72	1
1936	1	39	13	20	62	6.43	2.325	5.431	28	79.56	31	4.61	10.4	107	1.388	6.84	72	0.892	237.9	139	3.8	103	279	33	0.08	224.2	26.7	5.4	1	53	4
1937	1	41	44	30	87	4.28	2.35	5.534	19	97.24	44	4.94	19.2	137	1.518	22.23	73	2.743	481.8	136	4.2	106	271	32	0.49	554.9	14.3	5.2	1	30	3
1938	0	45	26	26	112	6.78	2.35	4.448	25	106.08	23	6.16	21.3	216	1.001	17.1	73	4.268	339	141	4	104	284	28	0.42	860.7	26.3	6.7	1	81	3
1939	1	45	59	49	98	3.93	2.3	4.732	22	97.24	67	5.11	8.4	179	1.324	5.13	77	1.411	380.7	137	4	105	273	32	0.32	405.4	26.5	5.2	1	28	1
1940	1	40	43	27	79	3.21	2.3	6.672	25	88.4	53	4.94	13.3	141	1.066	11.97	68	1.931	458	141	4.3	107	279	28	0.28	668.2	27.2	5.1	1	43	3
1941	1	42	19	21	42	6.43	2.4	5.301	25	97.24	12	5.94	15	115	1.195	20.52	72	0.497	321.2	138	3.9	103	278	30	0.05	634.2	31	5.2	1	39	3
1942	1	43	18	27	53	3.93	2.5	4.939	29	106.08	13	6.11	23.8	131	1.001	18.81	75	0.576	339	142	3.6	105	283	31	0.06	351.1	15.6	5.1	1	27	4
1943	1	41	24	21	51	3.21	2.25	7.344	26	88.4	20	5.77	10.7	122	1.001	13.68	68	4.843	297.4	138	4.1	102	275	27	0.27	588.9	34.4	5.7	1	42	5
1944	1	47	19	25	80	5	2.5	4.603	25	79.56	18	5.77	18.8	118	1.324	13.68	80	2.506	440.2	139	3.7	102	278	33	0.04	1177.8	57.3	5.3	1	72	3
1945	1	39	25	23	56	5.36	2.15	4.448	26	97.24	20	5.27	15.6	142	0.936	11.97	66	0.994	255.8	140	4	104	280	27	0.09	598	17.9	5.6	1	56	3
1946	1	44	15	22	44	6.07	2.4	6.103	23	97.24	18	8.99	10.4	123	1.195	8.55	71	0.711	226	139	4	107	283	27	0.13	516.4	14.5	6.3	1	39	4
1947	1	47	22	19	66	6.07	2.475	5.172	28	79.56	55	4.94	27.8	142	1.55	11.97	71	2.687	249.8	141	4.5	103	282	24	0.26	1205	47.3	5.2	2	66	3
1948	1	44	83	48	89	5	2.35	6.853	25	70.72	242	5.38	19	162	1.292	13.68	79	2.292	356.9	137	4.3	102	274	35	0.23	480.2	19	5.9	1	41	1
1949	1	42	32	21	88	2.5	2.3	5.301	27	97.24	36	6.11	18.3	117	0.904	23.94	74	0.881	410.4	142	3.5	104	282	33	0.09	523.2	14.7	5	1	51	3
1950	1	46	24	22	73	3.93	2.5	6.336	20	70.72	20	6.49	10.7	120	1.227	10.26	80	3.602	303.3	138	4	103	276	34	0.65	468.9	19.7	5.8	2	51	3
1951	1	40	10	16	75	3.93	2.25	3.75	22	53.04	7	4.77	19.5	84	1.324	10.26	73	1.502	261.7	136	3.7	104	271	33	0.06	387.3	24.7	4.8	2	24	1
1952	1	35	11	17	71	10	2.325	4.862	24	159.12	17	7.33	9.5	107	1.615	8.55	75	1.603	404.5	138	4.3	103	283	40	0.09	577.6	39.6	6.6	2	76	4
1953	1	45	22	23	63	3.21	2.4	4.5	26	88.4	12	4.94	18.1	125	1.324	10.26	69	1.874	368.8	139	4.1	103	276	24	0.04	908.3	46.4	5.3	1	68	3
1954	1	40	31	28	48	5	2.325	3.543	27	97.24	38	8.49	13.1	124	1.195	8.55	66	1.456	339	140	4.3	104	283	26	0.42	1241.2	30.6	7	1	60	3
1955	1	41	22	21	53	6.43	2.425	3.155	22	114.92	17	6.11	21	100	1.259	20.52	64	0.677	321.2	140	4.4	107	282	23	0.1	611.6	36.5	5.5	1	73	3
1956	1	41	123	74	81	3.21	2.275	6.465	22	53.04	138	5.22	25.6	158	1.259	15.39	73	2.608	386.6	135	4	102	269	32	0.18	656.9	26.3	5.8	1	49	1
1957	1	29	16	15	69	0.71	2.225	4.629	23	53.04	13	4.16	20.1	119	1.388	8.55	66	3.218	285.5	138	4	105	271	37	1	1304.6	35.6	4.7	2	23	1
1958	1	42	21	24	51	5.71	2.375	5.456	23	106.08	8	5.16	13.6	179	1.13	10.26	70	5.566	273.6	141	3.4	104	282	28	0.45	480.2	21.3	5.4	1	63	4
1959	1	34	12	15	46	3.21	2.3	7.189	22	61.88	8	2.39	20.6	126	1.324	8.55	60	2.292	160.6	135	3.7	105	266	26	0.27	885.6	74.7	5.4	2	37	3
1960	1	41	21	18	72	3.57	2.5	5.689	23	61.88	33	7.44	9.7	108	1.227	13.68	79	1.332	273.6	139	4.2	104	279	38	0.53	552.7	22.7	6.9	2	34	3
1961	1	43	44	36	67	3.57	2.35	5.586	24	79.56	84	5.22	9.7	123	1.518	10.26	71	2.8	315.2	142	4	108	282	28	0.62	514.2	30.1	5.4	1	41	3
1962	1	39	12	16	62	3.57	2.225	5.146	25	61.88	15	4.83	18.1	129	1.195	8.55	70	1.49	261.7	135	3.9	100	269	31	1.06	767.8	44.2	5.4	2	50	1
1963	1	46	24	37	66	1.79	2.375	4.474	25	79.56	30	4.33	17.9	156	1.066	11.97	80	0.881	392.6	144	3.8	107	283	34	0.05	459.8	30.6	5.6	1	38	4
1964	1	42	24	24	65	3.93	2.325	4.732	25	114.92	25	4.83	13.8	136	1.195	10.26	74	0.96	642.4	140	3.9	107	278	32	0.41	489.2	14.3	5.4	1	30	4
1965	1	45	55	37	146	3.93	2.725	5.896	22	70.72	117	5.88	15.4	104	0.969	11.97	70	5.069	339	137	3.7	107	273	26	0.04	344.3	8.2	5.2	1	51	1
1966	1	43	25	23	82	2.86	2.375	5.482	24	70.72	34	5.83	14.5	113	0.904	13.68	80	0.711	285.5	138	4.1	103	274	37	0.15	437.1	13.6	4.9	1	30	1
1967	1	41	18	22	79	4.64	2.475	5.017	22	70.72	18	5.44	7.2	94	1.13	8.55	72	1.806	327.1	139	4	106	278	31	1.17	1152.9	36.2	5.6	2	69	5
1968	1	44	16	18	98	3.21	2.375	4.474	23	53.04	11	4.39	10.9	183	1.292	10.26	72	0.994	172.5	135	4.3	104	268	28	0.08	405.4	33.1	4.4	2	50	3
1969	1	39	16	18	49	3.93	2.425	5.094	27	53.04	12	5.83	11.8	113	1.162	6.84	66	1.185	166.5	137	5	103	274	27	0.06	702.2	33.1	5.1	2	62	3
1970	1	42	15	19	85	4.28	2.375	4.732	20	79.56	12	5	3.9	121	1.356	3.42	71	0.644	243.9	138	4.2	106	275	29	0.2	647.8	34.7	5.5	2	21	5
1971	1	43	10	16	106	2.86	2.425	5.819	24	106.08	14	5	15	143	0.872	11.97	83	0.881	380.7	141	3.7	106	279	40	0.86	389.6	13.4	5.8	1	62	4
1972	1	44	26	30	122	4.28	2.4	5.482	30	97.24	20	4.16	9.3	156	1.388	6.84	71	2.664	273.6	142	3.5	103	282	27	0.82	736.1	60.7	7.4	2	54	2
1973	1	46	17	21	40	2.86	2.525	5.12	27	88.4	15	4.44	18.4	83	1.162	8.55	76	0.723	273.6	139	3.9	103	275	30	0.02	706.7	35.6	5.1	2	42	4
1974	1	39	19	20	93	3.93	2.35	5.224	28	70.72	16	5.5	9.9	197	1.292	8.55	66	1.49	368.8	143	4.3	106	285	26	0.42	609.3	19.7	6.1	2	51	3
1975	1	46	17	19	64	3.21	2.35	3.724	27	88.4	8	5.11	11.8	92	1.518	13.68	69	1.005	261.7	141	3.7	106	280	23	0.04	588.9	27	4.7	1	25	3
1976	1	47	43	39	77	3.21	2.475	6.362	25	88.4	24	5.44	16.7	151	1.356	13.68	74	4.301	291.5	138	4.2	104	274	27	0.34	659.1	33.5	5	1	29	3
1977	1	45	20	19	65	6.43	2.3	5.353	26	53.04	22	5.11	9.3	124	1.485	11.97	71	9.8	202.2	136	4.1	103	273	26	0.43	636.5	24.7	5.2	2	60	1
1978	1	42	18	21	67	5.36	2.325	3.465	21	88.4	14	4.77	9.1	149	1.162	6.84	69	1.998	249.8	138	3.8	107	276	27	0.07	380.5	27.4	5.5	2	42	4
1979	1	33	11	14	56	3.57	2.15	4.267	21	70.72	15	5.72	5.9	86	1.13	6.84	68	0.632	315.2	139	4	109	277	35	2.38	643.3	17.7	5.7	2	37	4
1980	1	42	57	29	122	7.14	2.35	6.155	23	114.92	163	6.44	11.6	146	1.324	11.97	76	2.732	463.9	135	3	98	274	34	0.99	781.4	26.3	5.5	2	59	3
1981	1	41	16	21	76	3.93	2.3	6.025	24	70.72	45	5.16	15.9	98	1.066	10.26	67	1.445	285.5	139	3.6	106	277	26	0.49	514.2	34.2	5.4	2	43	2
1982	1	44	18	23	56	2.86	2.375	5.017	23	70.72	13	5.77	19	134	1.292	11.97	69	1.942	309.3	139	3.8	105	276	25	0.24	543.6	32.2	4.7	2	22	3
1983	1	44	21	24	92	5.71	2.375	6.206	28	88.4	79	5.61	16.3	120	1.13	20.52	78	0.994	404.5	140	4.3	101	281	34	0.14	1621.7	58.4	5.7	1	66	3
1984	1	42	15	21	61	3.57	2.35	5.534	25	61.88	7	5.44	12.5	122	1.356	6.84	72	1.423	291.5	140	3.8	106	278	30	0.04	1304.6	31	7.3	2	74	1
1985	1	42	40	28	75	9.28	2.425	5.094	24	106.08	40	14.49	12.9	102	0.872	10.26	68	7.056	249.8	132	3.3	98	278	27	0.35	622.9	24.7	7.6	1	61	3
1986	1	41	25	27	56	2.86	2.25	5.301	23	70.72	14	3.5	15.9	102	1.615	8.55	69	0.587	196.3	138	4	105	272	28	0.08	564	26.3	5.3	2	30	3
1987	1	40	24	23	98	6.43	2.35	7.525	28	79.56	17	5.05	9.3	112	1.485	11.97	72	2.924	362.8	138	3.6	100	277	32	0.11	924.1	23.8	5.2	2	59	3
1988	1	43	21	21	58	4.64	2.4	5.069	27	79.56	16	5.44	12.4	95	1.227	10.26	69	1.603	237.9	139	4	102	278	26	0.38	790.5	42.4	5.4	1	66	3
1989	0	46	49	31	58	7.14	2.4	6.103	26	79.56	24	5.83	17.7	114	1.421	11.97	69	1.468	285.5	138	3.7	101	279	23	0.07	924.1	50.7	5.4	2	54	3
1990	1	42	20	24	53	6.78	2.4	7.215	29	106.08	28	6.61	10	136	0.936	8.55	71	3.703	237.9	138	3.3	100	279	29	0.44	439.4	14.9	5.3	2	59	3
1991	1	40	19	20	49	5.36	2.45	5.87	24	61.88	23	5.83	19.2	127	1.098	10.26	64	3.703	267.7	137	3.6	104	275	24	0.04	797.3	55.3	5.5	2	67	3
1992	1	44	58	49	56	3.93	2.6	7.293	20	106.08	13	4.55	12.7	138	1.421	11.97	75	1.953	202.2	140	4.5	105	278	31	0.02	745.2	36	5.2	1	30	3
1993	1	33	11	14	98	2.14	2.225	3.827	20	44.2	9	4.33	5.9	110	1.453	5.13	62	1.027	261.7	137	3.7	108	270	29	1.35	362.4	16.5	4.2	2	22	3
1994	1	40	15	19	49	3.57	2.625	6.387	23	53.04	8	2.83	21.1	110	1.582	8.55	68	1.061	166.5	140	4.1	105	276	27	0.19	718	124.8	4.7	2	28	3
1995	1	40	20	27	134	3.21	2.35	3.465	24	70.72	38	5.44	12.5	131	1.13	11.97	67	0.869	339	140	3.8	107	278	27	0.14	405.4	12.2	6	2	69	3
1996	1	48	50	34	65	4.28	2.55	4.681	25	79.56	8	5.72	16.7	131	1.744	15.39	67	6.593	327.1	140	3.8	101	279	19	0.08	679.5	30.4	5	1	33	3
1997	1	45	19	20	64	3.93	2.45	6.284	24	106.08	14	4.44	4.1	93	1.421	11.97	74	1.14	202.2	136	4.1	102	270	29	0.06	767.8	42.4	5.5	2	40	1
1998	1	47	26	26	62	6.07	2.45	5.043	27	79.56	29	5.27	21.7	142	1.356	8.55	74	1.084	368.8	140	4.6	104	281	27	0.09	638.7	23.3	4.9	1	20	3
1999	1	40	22	22	61	4.64	2.3	4.81	21	61.88	9	4.66	19.2	114	1.227	10.26	64	1.027	255.8	138	3.9	107	275	24	0.07	319.4	8.2	4.7	2	25	3
[truncated: 7,567 more rows]
